# Supplementary material for: Blood transcriptome profile induced by an efficacious vaccine formulated with salivary antigens from cattle ticks
Source: NPJ Vaccines. 2019 Dec 18;4:53. doi: 10.1038/s41541-019-0145-1 (PMC6920353; doi:10.1038/s41541-019-0145-1)
Supplement: Supplementary file 2 — Supplementary Data 1 [file 41541_2019_145_MOESM2_ESM.xlsx]

## Sheet: aDEG CHA vs BA
Gene ID	logFC	logCPM	LR	PValue	FDR
ENSBTAG00000037578	-1.25759	4.09703	51.134	8.62688183740193e-13	1.20388136040944e-08
ENSBTAG00000021437	2.07445	3.05558	47.9548	4.36169457851068e-12	3.04337239215583e-08
ENSBTAG00000015310	1.38853	2.60773	43.3775	4.51342892225997e-11	1.93851150037021e-07
ENSBTAG00000038337	-1.77827	5.84051	42.9707	5.5564643507566e-11	1.93851150037021e-07
ENSBTAG00000046218	-1.03196	3.63888	35.5607	2.47219383526025e-09	6.54576760278234e-06
ENSBTAG00000047874	0.782336	5.2102	35.3082	2.81437517855206e-09	6.54576760278234e-06
ENSBTAG00000020355	0.892094	4.25294	34.8564	3.54946322513292e-09	7.07610847238999e-06
ENSBTAG00000046322	-1.29944	3.25422	33.7506	6.26483182989682e-09	9.84352280295226e-06
ENSBTAG00000046959	0.854527	5.21722	33.4886	7.16818037747814e-09	9.84352280295226e-06
ENSBTAG00000000223	0.783513	4.79439	33.4615	7.26895719821010e-09	9.84352280295226e-06
ENSBTAG00000047529	-1.09093	7.28635	33.3346	7.75913656986563e-09	9.84352280295226e-06
ENSBTAG00000011677	-1.08772	3.98561	32.4548	1.21999527375687e-08	1.39315133852584e-05
ENSBTAG00000004430	0.879089	5.50526	32.3346	1.29781206741927e-08	1.39315133852584e-05
ENSBTAG00000017515	1.76023	0.793745	32.0772	1.48165882167123e-08	1.47689634688729e-05
ENSBTAG00000013196	0.886113	5.7465	31.8938	1.62840235438585e-08	1.51371699737248e-05
ENSBTAG00000047834	0.879036	4.89546	31.7185	1.78215745824124e-08	1.51371699737248e-05
ENSBTAG00000008483	1.28816	3.05317	31.6522	1.84401210715387e-08	1.51371699737248e-05
ENSBTAG00000018227	0.942548	5.88852	31.2846	2.22840162796483e-08	1.72763026212496e-05
ENSBTAG00000040551	0.865206	5.10763	31.1041	2.44557614099693e-08	1.73459063680809e-05
ENSBTAG00000010971	0.859273	4.57275	31.0723	2.48597726522119e-08	1.73459063680809e-05
ENSBTAG00000007566	1.11612	3.5738	30.9276	2.67836746164825e-08	1.77983894891911e-05
ENSBTAG00000025213	0.979683	3.34388	30.4983	3.34161999080327e-08	2.11965031689362e-05
ENSBTAG00000010300	1.20069	5.55039	30.3508	3.60554307904746e-08	2.15396793785133e-05
ENSBTAG00000017682	1.2764	3.45886	30.2976	3.70575814604e-08	2.15396793785133e-05
ENSBTAG00000042616	4.22947	-1.32945	30.2192	3.85877452141048e-08	2.15396793785133e-05
ENSBTAG00000014217	0.891231	5.76201	30.03	4.25420405760728e-08	2.21339111270235e-05
ENSBTAG00000048030	-1.06948	4.53755	30.0171	4.28244787122632e-08	2.21339111270235e-05
ENSBTAG00000012250	0.931212	4.07902	29.8945	4.56195848308257e-08	2.27364752255062e-05
ENSBTAG00000015474	0.835203	5.60076	29.7029	5.03589725719398e-08	2.35836904270884e-05
ENSBTAG00000010395	0.738512	4.96291	29.6899	5.06994419786923e-08	2.35836904270884e-05
ENSBTAG00000019704	0.978543	4.89704	29.6237	5.2458984504107e-08	2.36150041533811e-05
ENSBTAG00000019182	0.8441	4.44357	29.5367	5.48666221899179e-08	2.39269910206345e-05
ENSBTAG00000018313	0.918243	3.54913	29.4405	5.76589407245889e-08	2.4382742963989e-05
ENSBTAG00000013460	0.955738	4.46351	29.37	5.97957215573927e-08	2.4542626303924e-05
ENSBTAG00000011105	0.798835	7.50616	29.1965	6.53967774020479e-08	2.55876371360675e-05
ENSBTAG00000025130	-0.913435	2.66369	29.1785	6.6008952841163e-08	2.55876371360675e-05
ENSBTAG00000018531	-1.2218	7.93209	28.8883	7.66745012054121e-08	2.89187206573385e-05
ENSBTAG00000047700	-1.81855	9.88579	28.7644	8.17411673048318e-08	2.98437786733067e-05
ENSBTAG00000019458	0.805637	4.46018	28.7254	8.34043259232505e-08	2.98437786733067e-05
ENSBTAG00000003152	-1.63861	4.03368	28.5801	8.99005133650794e-08	3.13640416002421e-05
ENSBTAG00000031160	-1.14418	11.574	28.4956	9.3910655401241e-08	3.1963980393276e-05
ENSBTAG00000009903	1.75668	-0.123575	28.4269	9.73037608216061e-08	3.23303329110836e-05
ENSBTAG00000010547	0.999829	2.69355	28.1437	1.12635416130259e-07	3.65541216766921e-05
ENSBTAG00000006748	0.953267	3.87244	28.0105	1.20657875692906e-07	3.79681516668876e-05
ENSBTAG00000020748	1.02353	2.25118	27.9622	1.23709394153529e-07	3.79681516668876e-05
ENSBTAG00000021768	0.875818	4.28891	27.9397	1.25154781560504e-07	3.79681516668876e-05
ENSBTAG00000019095	-1.1336	1.93441	27.7336	1.39226568960225e-07	4.0593045743719e-05
ENSBTAG00000005304	-0.785783	4.44166	27.728	1.39624951322e-07	4.0593045743719e-05
ENSBTAG00000003851	0.680277	5.94771	27.6134	1.48150255439408e-07	4.16739592750373e-05
ENSBTAG00000028421	1.3708	0.580795	27.5982	1.49315511555132e-07	4.16739592750373e-05
ENSBTAG00000012855	0.890676	4.17475	27.494	1.57578753094538e-07	4.20737667648262e-05
ENSBTAG00000016782	1.01318	3.15374	27.4799	1.5873708939642e-07	4.20737667648262e-05
ENSBTAG00000009061	0.792722	4.74426	27.4344	1.62516292447351e-07	4.20737667648262e-05
ENSBTAG00000011243	-0.817042	3.47516	27.4028	1.65189961763186e-07	4.20737667648262e-05
ENSBTAG00000001283	0.862195	3.58904	27.3954	1.65822799861372e-07	4.20737667648262e-05
ENSBTAG00000014958	0.950762	3.09291	27.2549	1.7832533271964e-07	4.43036828253106e-05
ENSBTAG00000001101	1.99877	-0.959991	27.2265	1.80960940239535e-07	4.43036828253106e-05
ENSBTAG00000000385	0.898722	4.40031	27.1161	1.91592722477368e-07	4.4342260675585e-05
ENSBTAG00000048135	-1.58415	9.64948	27.1021	1.92990012300662e-07	4.4342260675585e-05
ENSBTAG00000020911	0.713744	6.26108	27.0972	1.93480027031558e-07	4.4342260675585e-05
ENSBTAG00000039237	-1.12865	6.46051	27.0937	1.9382858482341e-07	4.4342260675585e-05
ENSBTAG00000019353	0.776132	4.07217	27.0448	1.98792542059598e-07	4.47443536200273e-05
ENSBTAG00000004008	2.10209	-0.781922	26.9932	2.04175478828218e-07	4.48807611580201e-05
ENSBTAG00000018437	0.982198	3.77562	26.9776	2.05830792842228e-07	4.48807611580201e-05
ENSBTAG00000017797	0.824538	5.06822	26.9441	2.09425797262974e-07	4.49621077046892e-05
ENSBTAG00000000176	0.701666	5.58037	26.8733	2.17242529986715e-07	4.59336288782517e-05
ENSBTAG00000006259	0.893868	5.59978	26.8253	2.2269863152391e-07	4.63844687002413e-05
ENSBTAG00000011951	-0.669531	5.13506	26.7393	2.32835465032701e-07	4.77826310960492e-05
ENSBTAG00000020403	0.705466	5.27613	26.5851	2.52179250435859e-07	5.10023397077162e-05
ENSBTAG00000017450	1.21771	2.21341	26.481	2.66148719378657e-07	5.18240177267203e-05
ENSBTAG00000014042	1.13704	4.37166	26.4617	2.68810146583735e-07	5.18240177267203e-05
ENSBTAG00000007863	0.694713	5.27774	26.4521	2.70155903722609e-07	5.18240177267203e-05
ENSBTAG00000002755	0.932149	4.46433	26.4432	2.71398702678952e-07	5.18240177267203e-05
ENSBTAG00000014069	-0.960358	3.70832	26.3941	2.78392006726187e-07	5.18240177267203e-05
ENSBTAG00000008466	1.06239	1.97914	26.3932	2.78523921856254e-07	5.18240177267203e-05
ENSBTAG00000023867	1.25987	2.52932	26.2704	2.96805882195543e-07	5.32539630908133e-05
ENSBTAG00000020041	0.859576	3.78914	26.2679	2.9718488998029e-07	5.32539630908133e-05
ENSBTAG00000014158	0.741874	5.08024	26.2573	2.98816139277932e-07	5.32539630908133e-05
ENSBTAG00000015449	1.66393	-0.318934	26.2402	3.01473528066947e-07	5.32539630908133e-05
ENSBTAG00000026119	-1.21341	2.59282	26.0936	3.25261351850162e-07	5.64404672624722e-05
ENSBTAG00000003901	1.03286	3.48387	26.0798	3.27601422304568e-07	5.64404672624722e-05
ENSBTAG00000003097	0.935726	3.98546	26.0318	3.35832765322794e-07	5.71530029277999e-05
ENSBTAG00000006040	0.813782	4.32959	25.7984	3.7900823385571e-07	6.37236132946559e-05
ENSBTAG00000003323	-0.716219	4.46221	25.6442	4.10525524554352e-07	6.61121707589654e-05
ENSBTAG00000047121	-1.10811	8.18477	25.6394	4.11545316225127e-07	6.61121707589654e-05
ENSBTAG00000004905	-2.16213	-1.31076	25.6371	4.12047851458884e-07	6.61121707589654e-05
ENSBTAG00000026232	1.27235	1.93546	25.6365	4.12164733502687e-07	6.61121707589654e-05
ENSBTAG00000010630	1.19158	1.61324	25.4427	4.55715424972556e-07	7.2267144948773e-05
ENSBTAG00000031797	-0.860171	4.99761	25.4129	4.62815154194864e-07	7.25683761437003e-05
ENSBTAG00000015974	1.01472	2.74796	25.1818	5.21727300432854e-07	8.08967164171165e-05
ENSBTAG00000046744	-1.06804	1.85557	25.0395	5.61664559069443e-07	8.61321859540008e-05
ENSBTAG00000011155	0.862004	4.80526	24.9047	6.02362069473323e-07	9.1369159559785e-05
ENSBTAG00000001161	0.743403	5.13371	24.8555	6.17931115689372e-07	9.27228894563999e-05
ENSBTAG00000008102	-3.10917	-0.729823	24.6832	6.75701983030397e-07	0.000100313
ENSBTAG00000012762	1.15311	1.94071	24.5999	7.05553292836878e-07	0.000103642
ENSBTAG00000009150	1.1304	1.3997	24.403	7.81481986252331e-07	0.0001136
ENSBTAG00000006177	0.950987	3.7453	24.355	8.011932150231e-07	0.000114999
ENSBTAG00000027024	1.5119	-0.0178379	24.3397	8.07586425292316e-07	0.000114999
ENSBTAG00000014389	1.24097	1.54955	24.3015	8.23738629428185e-07	0.000116114
ENSBTAG00000007709	0.681536	5.71938	24.242	8.49606661206753e-07	0.000118563
ENSBTAG00000001573	0.783153	5.80752	24.2013	8.67756888382227e-07	0.000119897
ENSBTAG00000012267	0.676954	5.87314	24.1712	8.81405669785791e-07	0.000120588
ENSBTAG00000011197	1.036	2.32011	24.1435	8.94177768158654e-07	0.000121148
ENSBTAG00000018046	0.649543	5.02178	24.039	9.4404626444227e-07	0.000126359
ENSBTAG00000017352	0.732707	5.32508	24.0254	9.50750300995852e-07	0.000126359
ENSBTAG00000003115	0.69696	4.47614	23.9939	9.66435271339813e-07	0.000127232
ENSBTAG00000020878	0.729632	4.41412	23.8563	1.03803159263708e-06	0.000135381
ENSBTAG00000014399	1.01546	2.78413	23.7334	1.10643900435795e-06	0.000142966
ENSBTAG00000000902	0.793713	7.52885	23.7059	1.12238392063596e-06	0.000143696
ENSBTAG00000004564	0.862589	4.62949	23.6674	1.14505058587701e-06	0.000144615
ENSBTAG00000013790	0.89378	5.82181	23.6263	1.16975393510261e-06	0.000144615
ENSBTAG00000048048	-1.39944	2.3571	23.6233	1.17158228312046e-06	0.000144615
ENSBTAG00000030258	2.48991	-1.01653	23.6214	1.17276492166528e-06	0.000144615
ENSBTAG00000000415	0.732373	5.78041	23.6073	1.18137283835373e-06	0.000144615
ENSBTAG00000021544	-0.664957	4.5554	23.5859	1.19457587404586e-06	0.000144959
ENSBTAG00000003339	1.04669	1.97961	23.4788	1.26300924345257e-06	0.000151942
ENSBTAG00000012615	0.812408	5.52469	23.4607	1.27494620636805e-06	0.000152067
ENSBTAG00000005100	0.634926	4.856	23.3827	1.32769326179651e-06	0.000157017
ENSBTAG00000005280	-0.754459	5.44539	23.3652	1.33980503257982e-06	0.000157117
ENSBTAG00000008737	0.707568	6.1479	23.3002	1.38587887863619e-06	0.000161166
ENSBTAG00000001192	0.736608	4.4561	23.2829	1.39837132818567e-06	0.000161275
ENSBTAG00000010217	0.88578	5.61372	23.2568	1.41748126463849e-06	0.000161953
ENSBTAG00000039435	0.819077	3.39406	23.2433	1.42746072873724e-06	0.000161953
ENSBTAG00000018093	1.14565	3.99892	23.2075	1.4542695610116e-06	0.000162883
ENSBTAG00000044063	1.65641	2.33015	23.2013	1.45900254029856e-06	0.000162883
ENSBTAG00000047986	-1.09633	7.76426	23.0949	1.54199842795307e-06	0.000170782
ENSBTAG00000017597	0.750093	3.91746	22.9869	1.63109632079332e-06	0.000179228
ENSBTAG00000024950	-1.38308	1.67884	22.9001	1.70643822437067e-06	0.000184732
ENSBTAG00000000363	1.16864	2.43581	22.8987	1.70766480819422e-06	0.000184732
ENSBTAG00000011593	0.784725	4.12131	22.8806	1.72383165680907e-06	0.000185047
ENSBTAG00000021910	0.841782	4.27414	22.8422	1.75863058992161e-06	0.000186599
ENSBTAG00000039711	1.11189	1.81708	22.8352	1.76503687174244e-06	0.000186599
ENSBTAG00000003553	0.740071	6.49012	22.7356	1.85891839513982e-06	0.00019371
ENSBTAG00000007321	0.814108	3.38729	22.7344	1.86005722973332e-06	0.00019371
ENSBTAG00000017095	0.766781	5.48112	22.7081	1.8857127723566e-06	0.000194927
ENSBTAG00000033136	0.70779	4.00007	22.6043	1.99041068735481e-06	0.000204237
ENSBTAG00000011984	1.10241	1.2358	22.5782	2.01763525208733e-06	0.000205519
ENSBTAG00000018577	0.895527	3.62337	22.4316	2.1776364964216e-06	0.00021888
ENSBTAG00000006729	0.98484	2.33494	22.4294	2.18016854856993e-06	0.00021888
ENSBTAG00000007430	-0.714948	5.6328	22.3646	2.25493201178789e-06	0.000224768
ENSBTAG00000011322	0.877356	4.49763	22.3307	2.29509933112903e-06	0.000225607
ENSBTAG00000012808	0.944166	2.74643	22.3265	2.30005239811499e-06	0.000225607
ENSBTAG00000005578	-0.569403	5.38093	22.3167	2.31184324315369e-06	0.000225607
ENSBTAG00000012077	0.728072	5.38992	22.2453	2.39948113138974e-06	0.000232533
ENSBTAG00000011541	0.785057	4.2604	22.1949	2.46331425351548e-06	0.000235928
ENSBTAG00000014826	0.626015	5.66413	22.1823	2.47947240590682e-06	0.000235928
ENSBTAG00000021176	-1.17274	5.31336	22.1685	2.49735270565493e-06	0.000235928
ENSBTAG00000020957	1.25147	2.01678	22.1648	2.50213701295209e-06	0.000235928
ENSBTAG00000024199	0.898014	5.18792	22.0839	2.60994357365682e-06	0.000244441
ENSBTAG00000015277	0.635615	5.71507	22.0694	2.62967099269176e-06	0.000244647
ENSBTAG00000000222	0.805744	4.69333	22.0347	2.67765474374396e-06	0.000247113
ENSBTAG00000009778	1.0164	2.41215	22.0247	2.6915892016326e-06	0.000247113
ENSBTAG00000045941	0.8656	3.02447	21.9654	2.77611493741564e-06	0.000253207
ENSBTAG00000003499	0.735397	3.46129	21.9351	2.82020730877773e-06	0.000255558
ENSBTAG00000000455	0.749064	5.78008	21.8894	2.88831806801357e-06	0.000258857
ENSBTAG00000019472	1.01268	2.71917	21.8858	2.89371207667087e-06	0.000258857
ENSBTAG00000004028	0.952344	2.44605	21.8611	2.93120394599911e-06	0.000260541
ENSBTAG00000002280	0.785605	4.51936	21.8203	2.99410280705937e-06	0.000262513
ENSBTAG00000005165	0.844165	3.62653	21.8171	2.99921469830677e-06	0.000262513
ENSBTAG00000009023	1.53474	-0.332612	21.8103	3.00982473450984e-06	0.000262513
ENSBTAG00000000782	-2.02779	-0.816338	21.6806	3.22036339176491e-06	0.000279131
ENSBTAG00000015381	0.690014	4.32245	21.6202	3.32332619402778e-06	0.000286278
ENSBTAG00000008371	0.675403	3.47135	21.5907	3.37492474701402e-06	0.000288939
ENSBTAG00000009552	0.66222	5.69707	21.5286	3.48586669454943e-06	0.000296617
ENSBTAG00000020180	0.856001	3.7811	21.5154	3.51006822665479e-06	0.000296789
ENSBTAG00000007567	0.686948	4.38512	21.4998	3.53870250266493e-06	0.000296789
ENSBTAG00000025903	1.06944	0.904767	21.4928	3.55168675215182e-06	0.000296789
ENSBTAG00000005665	0.591859	5.25756	21.4267	3.67618735210945e-06	0.000305364
ENSBTAG00000009207	0.757641	6.78994	21.4051	3.71778633082151e-06	0.000306992
ENSBTAG00000008327	-0.718257	4.29647	21.3805	3.76580459338044e-06	0.000309128
ENSBTAG00000004964	0.979628	3.11172	21.3611	3.80418902892671e-06	0.000310453
ENSBTAG00000026523	0.700372	4.16802	21.1742	4.19379590353117e-06	0.000339238
ENSBTAG00000046612	0.858737	3.87285	21.1678	4.20765875252601e-06	0.000339238
ENSBTAG00000009058	-0.994181	0.962362	21.1578	4.22983638008669e-06	0.000339238
ENSBTAG00000018332	1.11859	1.28895	21.1326	4.28574213726358e-06	0.000341757
ENSBTAG00000002293	0.694095	3.75181	20.9912	4.61386428519309e-06	0.000365832
ENSBTAG00000020053	0.960007	2.38857	20.9174	4.79507166550042e-06	0.000377169
ENSBTAG00000007272	0.707804	4.69407	20.9111	4.8108999380601e-06	0.000377169
ENSBTAG00000033170	1.40729	0.196635	20.8852	4.87651129844244e-06	0.000380177
ENSBTAG00000004547	0.824078	4.65718	20.8665	4.92432388081091e-06	0.000380845
ENSBTAG00000007110	0.706727	3.26434	20.8605	4.93965724890653e-06	0.000380845
ENSBTAG00000015222	0.802906	5.53682	20.8024	5.0918608200495e-06	0.000390337
ENSBTAG00000046076	-1.08219	4.98254	20.7693	5.18063811513246e-06	0.000390337
ENSBTAG00000003033	-1.42022	1.71966	20.7673	5.18604402186051e-06	0.000390337
ENSBTAG00000004650	1.14149	1.50247	20.7591	5.2084220755072e-06	0.000390337
ENSBTAG00000021756	0.779805	2.75698	20.752	5.22759298583944e-06	0.000390337
ENSBTAG00000016943	0.811026	3.28122	20.7509	5.23059864360047e-06	0.000390337
ENSBTAG00000018898	0.719799	5.05275	20.6735	5.44631769468372e-06	0.000404273
ENSBTAG00000044074	0.75859	3.56738	20.6033	5.64978099893665e-06	0.000417056
ENSBTAG00000035907	0.726652	6.74558	20.5835	5.70864556117077e-06	0.000417056
ENSBTAG00000016442	1.26036	3.71485	20.5722	5.7424368685202e-06	0.000417056
ENSBTAG00000047801	-0.723817	5.21884	20.5476	5.81678223602854e-06	0.000417056
ENSBTAG00000014884	0.834885	4.09013	20.5467	5.81954659213363e-06	0.000417056
ENSBTAG00000016920	0.936812	2.84542	20.5359	5.85235853002235e-06	0.000417056
ENSBTAG00000005008	0.696469	6.94346	20.5357	5.85285088340376e-06	0.000417056
ENSBTAG00000020819	0.550096	5.42577	20.5342	5.85760561046672e-06	0.000417056
ENSBTAG00000021772	0.717365	3.81619	20.5052	5.94706890467169e-06	0.000421066
ENSBTAG00000024918	0.687798	6.98774	20.4924	5.98699921368003e-06	0.000421066
ENSBTAG00000033077	0.747988	3.28961	20.4817	6.02044312820366e-06	0.000421066
ENSBTAG00000022244	-1.20001	0.540535	20.4689	6.06096187332512e-06	0.000421066
ENSBTAG00000031697	1.15488	0.282831	20.4676	6.06480505089779e-06	0.000421066
ENSBTAG00000009121	0.684081	5.61128	20.4363	6.16500210409584e-06	0.000425904
ENSBTAG00000001235	0.775614	4.60621	20.3789	6.35278062609687e-06	0.000436715
ENSBTAG00000004307	0.584049	5.4022	20.3564	6.42765742852969e-06	0.000439696
ENSBTAG00000019163	-0.709526	3.93156	20.3292	6.51988972882915e-06	0.00044383
ENSBTAG00000040432	-1.31803	0.893744	20.3197	6.55210993480686e-06	0.000443858
ENSBTAG00000011600	1.04482	5.82852	20.2996	6.62132351480944e-06	0.00044638
ENSBTAG00000038610	1.35355	0.496484	20.2599	6.76025943392238e-06	0.000453555
ENSBTAG00000002287	0.995725	3.11866	20.2035	6.96242051879447e-06	0.00046223
ENSBTAG00000007460	1.15782	1.85064	20.1991	6.97863403378311e-06	0.00046223
ENSBTAG00000009232	0.651639	4.35207	20.1963	6.98892813474648e-06	0.00046223
ENSBTAG00000007371	0.748493	2.39005	20.1462	7.17409909334774e-06	0.000472238
ENSBTAG00000010818	0.682913	4.23924	20.1136	7.2974612035894e-06	0.000474902
ENSBTAG00000002015	1.16513	1.24303	20.1116	7.30533553576514e-06	0.000474902
ENSBTAG00000005434	1.75966	-0.412246	20.1086	7.3166577308214e-06	0.000474902
ENSBTAG00000002147	0.701769	3.94044	20.0953	7.36768719468197e-06	0.000476
ENSBTAG00000032026	-0.696413	4.39936	20.0862	7.40292969582736e-06	0.000476073
ENSBTAG00000020042	1.25521	1.24799	20.0231	7.65104919297185e-06	0.000489772
ENSBTAG00000006320	0.700013	4.30886	20.0017	7.73715363159137e-06	0.000492327
ENSBTAG00000030426	1.17456	2.66123	19.9957	7.76150929396145e-06	0.000492327
ENSBTAG00000016260	0.769055	6.0277	19.9661	7.88269351899546e-06	0.000497751
ENSBTAG00000016845	0.805882	4.05909	19.8813	8.2401761566831e-06	0.00051798
ENSBTAG00000007167	0.638579	4.5032	19.8718	8.28120819501642e-06	0.000518225
ENSBTAG00000012909	-1.3794	-0.60894	19.863	8.31945496668068e-06	0.000518295
ENSBTAG00000039132	0.843057	2.58779	19.8207	8.50549573495486e-06	0.00052753
ENSBTAG00000004079	0.783416	4.55349	19.8026	8.58669510656868e-06	0.000530209
ENSBTAG00000018848	0.644627	4.97219	19.7552	8.80236510260168e-06	0.000539918
ENSBTAG00000044126	0.962105	2.6745	19.7511	8.82131197942088e-06	0.000539918
ENSBTAG00000011193	-1.17696	5.46609	19.6564	9.26942077449728e-06	0.00056267
ENSBTAG00000003740	0.601196	5.12269	19.6555	9.27367818453143e-06	0.00056267
ENSBTAG00000034827	0.870464	1.6805	19.6402	9.34804340378046e-06	0.000563745
ENSBTAG00000019385	1.09622	1.2677	19.6353	9.37218753539267e-06	0.000563745
ENSBTAG00000000421	1.04568	1.12957	19.5723	9.68641143980404e-06	0.000580145
ENSBTAG00000013614	0.893435	1.70446	19.5493	9.80358638394171e-06	0.000584654
ENSBTAG00000011905	0.646419	4.89966	19.5171	9.97030741572043e-06	0.000591835
ENSBTAG00000044082	1.01113	1.80344	19.5097	1.00088243887538e-05	0.000591835
ENSBTAG00000000067	-0.710087	5.0034	19.4991	1.00649347991447e-05	0.000592642
ENSBTAG00000001774	0.919754	2.55837	19.4888	1.0118995068012e-05	0.000593322
ENSBTAG00000003752	0.673016	4.22088	19.4302	1.04342667401687e-05	0.000607192
ENSBTAG00000002758	0.709704	4.30089	19.4231	1.04729945057044e-05	0.000607192
ENSBTAG00000016761	1.64449	-1.10621	19.4208	1.04860739597439e-05	0.000607192
ENSBTAG00000009887	0.729528	6.80825	19.4056	1.05698832805986e-05	0.000609515
ENSBTAG00000014099	0.742212	4.44275	19.3254	1.10231132337763e-05	0.000633035
ENSBTAG00000011200	0.704309	5.20729	19.3087	1.11200258930262e-05	0.000635408
ENSBTAG00000021245	1.55443	-0.702308	19.2936	1.12079601800115e-05	0.000635408
ENSBTAG00000018151	0.983024	1.08421	19.2895	1.12319428862964e-05	0.000635408
ENSBTAG00000024688	1.11367	2.10167	19.2871	1.12465693311954e-05	0.000635408
ENSBTAG00000025443	0.880426	2.80571	19.2757	1.13136580151953e-05	0.000636621
ENSBTAG00000012463	1.30737	-0.128945	19.2595	1.14104157294926e-05	0.000639487
ENSBTAG00000022991	0.874039	2.95095	19.2379	1.15399349096435e-05	0.000642195
ENSBTAG00000019652	0.681434	6.45786	19.2361	1.15507577626753e-05	0.000642195
ENSBTAG00000015124	0.633255	5.55267	19.2202	1.16476723404107e-05	0.000645013
ENSBTAG00000014608	0.66869	4.99994	19.1877	1.18471687798785e-05	0.000653467
ENSBTAG00000034936	0.584226	4.74594	19.172	1.19451882026472e-05	0.00065628
ENSBTAG00000046839	-0.985175	4.30203	19.1547	1.20537180258144e-05	0.000659646
ENSBTAG00000000322	0.890858	2.99451	19.1345	1.21820689727949e-05	0.000664066
ENSBTAG00000018825	0.864678	4.42073	19.0699	1.26018719951202e-05	0.000683351
ENSBTAG00000020286	-1.45631	-0.732021	19.0582	1.26790059426334e-05	0.000683351
ENSBTAG00000024715	0.68805	4.83404	19.0577	1.26827515159813e-05	0.000683351
ENSBTAG00000007074	1.26609	1.08934	19.0318	1.285570136461e-05	0.000690005
ENSBTAG00000021617	0.703213	5.15517	19.0144	1.29734034973076e-05	0.000693655
ENSBTAG00000015536	0.744805	4.03939	18.9958	1.31003719006991e-05	0.00069777
ENSBTAG00000012498	1.20826	1.81995	18.9653	1.33114152111592e-05	0.000706315
ENSBTAG00000005263	0.591883	5.03813	18.9348	1.35259506686406e-05	0.000714908
ENSBTAG00000001279	1.93868	-1.67344	18.9278	1.35758236519666e-05	0.000714908
ENSBTAG00000007153	-1.14386	5.64569	18.9142	1.36732087846533e-05	0.000717329
ENSBTAG00000003644	-0.650403	4.35891	18.9026	1.37567715349931e-05	0.00071901
ENSBTAG00000005025	0.694177	3.73797	18.8931	1.3825386259701e-05	0.0007199
ENSBTAG00000010033	-0.759254	3.2315	18.8678	1.4009746450742e-05	0.000725554
ENSBTAG00000047537	0.642854	4.92397	18.864	1.40379417685492e-05	0.000725554
ENSBTAG00000023847	0.714831	3.32326	18.8301	1.42891650412978e-05	0.000735813
ENSBTAG00000026172	0.617819	4.73545	18.8222	1.43487865258025e-05	0.000736167
ENSBTAG00000013615	0.556722	4.9768	18.8074	1.44605055439525e-05	0.000739181
ENSBTAG00000011081	1.08369	2.22077	18.7657	1.47799334456354e-05	0.000752752
ENSBTAG00000013586	0.849359	3.61605	18.7406	1.4975828397119e-05	0.000759928
ENSBTAG00000009667	0.950356	2.27044	18.7338	1.50297497624531e-05	0.000759928
ENSBTAG00000009101	0.626608	4.50191	18.718	1.51544717876133e-05	0.000761429
ENSBTAG00000031165	0.623748	4.94985	18.7162	1.51685642507909e-05	0.000761429
ENSBTAG00000002374	-0.702253	3.40768	18.6776	1.54794249334878e-05	0.000772126
ENSBTAG00000010906	0.651163	4.07118	18.676	1.54923232735674e-05	0.000772126
ENSBTAG00000002626	0.812209	1.87115	18.6628	1.55992684593447e-05	0.00077469
ENSBTAG00000034295	-0.706533	5.3603	18.6377	1.58062640196437e-05	0.000781729
ENSBTAG00000023198	-1.29246	0.9846	18.6299	1.58715539919327e-05	0.000781729
ENSBTAG00000016932	0.647384	4.56079	18.6254	1.59090632598288e-05	0.000781729
ENSBTAG00000016284	1.06674	0.819846	18.594	1.61725907839421e-05	0.000791889
ENSBTAG00000005869	0.61437	5.28739	18.5755	1.63305496694196e-05	0.000796828
ENSBTAG00000015413	0.928063	2.46908	18.5622	1.64450233251444e-05	0.000799618
ENSBTAG00000010057	-1.43776	3.20736	18.5389	1.66470200581669e-05	0.000806629
ENSBTAG00000038748	2.09203	8.46694	18.5107	1.68949947415667e-05	0.000815812
ENSBTAG00000003438	0.8745	1.9567	18.4884	1.70942119224101e-05	0.000821754
ENSBTAG00000025219	1.58275	0.214861	18.4817	1.71545763833325e-05	0.000821754
ENSBTAG00000010166	0.811285	2.26299	18.4772	1.71947000161448e-05	0.000821754
ENSBTAG00000010155	-1.04671	3.6817	18.4072	1.78378827481016e-05	0.000849582
ENSBTAG00000007746	0.807923	3.74288	18.3961	1.79428304169842e-05	0.000851674
ENSBTAG00000001146	0.816558	3.96641	18.3826	1.8069683776003e-05	0.000854788
ENSBTAG00000011268	0.831662	2.36389	18.3337	1.85401634378382e-05	0.000872989
ENSBTAG00000018339	-0.580638	4.7029	18.3196	1.8677635585484e-05	0.000872989
ENSBTAG00000019237	-0.928217	5.50364	18.3117	1.87554435965212e-05	0.000872989
ENSBTAG00000009912	0.771908	4.14367	18.3105	1.87666673289573e-05	0.000872989
ENSBTAG00000026097	0.94882	3.75589	18.3097	1.87744012309434e-05	0.000872989
ENSBTAG00000008755	0.6285	5.68224	18.3041	1.88297950139427e-05	0.000872989
ENSBTAG00000008816	1.03265	2.88912	18.295	1.89206598900491e-05	0.000874297
ENSBTAG00000008078	1.01469	1.65824	18.2719	1.91513840455659e-05	0.000882038
ENSBTAG00000020994	0.648767	3.94414	18.2635	1.92355671166069e-05	0.000883001
ENSBTAG00000006697	0.576968	4.89834	18.2141	1.9741179579068e-05	0.00090324
ENSBTAG00000004131	0.570999	5.16205	18.1937	1.99533103821533e-05	0.000909616
ENSBTAG00000020214	0.843908	2.289	18.1883	2.00108940645742e-05	0.000909616
ENSBTAG00000048268	-1.20226	6.477	18.1591	2.03199196031917e-05	0.000920664
ENSBTAG00000020366	-0.554305	5.44987	18.1287	2.06461394950653e-05	0.000929588
ENSBTAG00000017907	0.714294	3.67255	18.1284	2.06501087294646e-05	0.000929588
ENSBTAG00000001485	0.636157	4.95755	18.1186	2.07565180965018e-05	0.000931374
ENSBTAG00000005028	-0.725039	2.90795	18.1103	2.08470039295179e-05	0.000932218
ENSBTAG00000017492	0.633884	6.47827	18.1047	2.09089345551177e-05	0.000932218
ENSBTAG00000013184	0.587746	4.87237	18.0869	2.1105149941161e-05	0.000937969
ENSBTAG00000018941	1.22392	0.594965	18.0785	2.11984719490627e-05	0.000939126
ENSBTAG00000038496	0.819298	5.69184	18.0344	2.16951822004001e-05	0.000956384
ENSBTAG00000015242	0.672329	3.37421	18.0318	2.17250987289315e-05	0.000956384
ENSBTAG00000022847	0.805816	3.18377	17.9869	2.22435764713312e-05	0.000976129
ENSBTAG00000018035	0.970843	2.14989	17.9799	2.23250837721823e-05	0.000976635
ENSBTAG00000001435	0.55821	4.45418	17.9624	2.25312643266207e-05	0.000982574
ENSBTAG00000005773	0.619104	5.97512	17.9473	2.27111493159237e-05	0.000987334
ENSBTAG00000005257	0.83744	2.42949	17.9103	2.31559651466968e-05	0.00100355
ENSBTAG00000011981	1.39277	-0.0584725	17.8986	2.32992507245442e-05	0.0010066
ENSBTAG00000003763	1.26404	1.31737	17.8831	2.34891659835153e-05	0.0010066
ENSBTAG00000020467	-1.0143	4.05297	17.8781	2.35515811719521e-05	0.0010066
ENSBTAG00000009085	0.562771	5.4912	17.8773	2.35610463470307e-05	0.0010066
ENSBTAG00000046010	-1.50416	1.66195	17.8752	2.35871799257359e-05	0.0010066
ENSBTAG00000017550	0.60336	5.41308	17.8379	2.40540713051952e-05	0.0010234
ENSBTAG00000002995	-0.563517	4.96597	17.8142	2.43561159757604e-05	0.00102721
ENSBTAG00000006044	0.54848	4.66894	17.8138	2.4360820472829e-05	0.00102721
ENSBTAG00000001114	0.644954	5.57002	17.8135	2.43645248085103e-05	0.00102721
ENSBTAG00000024595	0.693826	4.38278	17.7848	2.473548425932e-05	0.00103971
ENSBTAG00000039813	-0.684493	5.01466	17.7731	2.4887075795578e-05	0.00104294
ENSBTAG00000018752	0.731769	3.7961	17.7058	2.57838451389245e-05	0.00107729
ENSBTAG00000021035	0.623339	3.88228	17.6901	2.59976055254675e-05	0.00108297
ENSBTAG00000009407	0.960845	2.04067	17.6737	2.6223315579672e-05	0.00108603
ENSBTAG00000047760	-0.530648	5.24046	17.6734	2.62267062537859e-05	0.00108603
ENSBTAG00000011649	-0.518913	4.92865	17.662	2.63842307962251e-05	0.00108933
ENSBTAG00000014807	0.717624	4.12538	17.6527	2.65135250930977e-05	0.00109143
ENSBTAG00000005571	0.603237	4.85524	17.6301	2.68312143515704e-05	0.00110126
ENSBTAG00000002033	0.751741	3.1102	17.5919	2.73750075148449e-05	0.00112029
ENSBTAG00000004916	-0.516634	5.07611	17.5856	2.74667456142676e-05	0.00112076
ENSBTAG00000001178	0.850248	3.11687	17.5799	2.754822883667e-05	0.0011208
ENSBTAG00000006167	0.776825	3.64977	17.5654	2.77588088659696e-05	0.00112609
ENSBTAG00000007921	0.584729	4.84629	17.5374	2.81705172442577e-05	0.00113948
ENSBTAG00000015076	0.870113	2.68054	17.5087	2.85991598095572e-05	0.00114783
ENSBTAG00000031044	1.77418	-1.13448	17.5083	2.86061557152995e-05	0.00114783
ENSBTAG00000014971	-0.690721	4.73324	17.5071	2.86237356222426e-05	0.00114783
ENSBTAG00000037649	-0.716593	3.26159	17.4957	2.87952872686164e-05	0.0011514
ENSBTAG00000008987	0.766705	3.16819	17.4774	2.90741743785972e-05	0.0011578
ENSBTAG00000034633	0.668924	4.42076	17.4743	2.9121420977041e-05	0.0011578
ENSBTAG00000009020	0.876425	2.3855	17.44	2.96519350398484e-05	0.00117555
ENSBTAG00000020735	0.807536	4.82756	17.4293	2.98194254621471e-05	0.00117884
ENSBTAG00000043553	-1.05672	3.19577	17.4028	3.02384027053195e-05	0.00119203
ENSBTAG00000016236	0.757329	3.90057	17.3499	3.10912832517473e-05	0.00122219
ENSBTAG00000021000	1.43099	0.185202	17.3419	3.12218848968495e-05	0.00122388
ENSBTAG00000007696	0.583445	4.91105	17.3015	3.18930476103205e-05	0.00124669
ENSBTAG00000047293	1.16276	1.25123	17.2873	3.21329238098884e-05	0.00125256
ENSBTAG00000011196	-1.12151	5.36757	17.276	3.23250463278111e-05	0.00125653
ENSBTAG00000010546	0.819681	2.72675	17.2236	3.32286409301102e-05	0.00128807
ENSBTAG00000007105	-0.591674	4.0607	17.1225	3.50447314208732e-05	0.00135471
ENSBTAG00000009565	0.586079	4.54272	17.0906	3.56376386940192e-05	0.00137382
ENSBTAG00000000080	-0.595579	4.37943	17.0836	3.57690621593738e-05	0.00137509
ENSBTAG00000008388	0.724133	4.32113	17.0577	3.62619459293251e-05	0.00139021
ENSBTAG00000019209	0.583638	4.51694	17.0471	3.64647572089046e-05	0.00139415
ENSBTAG00000013961	1.23548	0.720558	17.0335	3.6725769290383e-05	0.00139903
ENSBTAG00000030556	0.606935	4.92561	17.03	3.67929081852303e-05	0.00139903
ENSBTAG00000005833	0.90702	2.25346	16.9871	3.76349350981031e-05	0.00142716
ENSBTAG00000047177	-1.16967	4.87801	16.944	3.84978998261584e-05	0.00145593
ENSBTAG00000013412	1.28274	0.664537	16.9184	3.9021126732779e-05	0.00147173
ENSBTAG00000034963	-0.747406	1.68704	16.8751	3.99215131040505e-05	0.00149809
ENSBTAG00000003825	0.52361	5.29881	16.8745	3.9934840257024e-05	0.00149809
ENSBTAG00000015251	0.999294	0.694504	16.8465	4.05280984500218e-05	0.00151471
ENSBTAG00000010852	0.858254	1.91015	16.8434	4.05949862659071e-05	0.00151471
ENSBTAG00000014522	0.779146	3.76141	16.8206	4.10844006874816e-05	0.0015256
ENSBTAG00000038970	0.732018	2.46276	16.8196	4.11054719975567e-05	0.0015256
ENSBTAG00000016005	0.694926	4.0157	16.7982	4.15733629211525e-05	0.00153888
ENSBTAG00000026418	3.56675	-0.295564	16.7892	4.17703765385526e-05	0.00154208
ENSBTAG00000023675	0.811118	2.73906	16.7733	4.21218502859467e-05	0.00155095
ENSBTAG00000007783	-0.709154	5.53379	16.7493	4.26575450540788e-05	0.00156654
ENSBTAG00000018979	0.620765	5.92716	16.7389	4.28928300296359e-05	0.00157105
ENSBTAG00000022807	1.07168	2.1664	16.7287	4.31226496065599e-05	0.00157533
ENSBTAG00000014227	0.563342	5.02751	16.6691	4.45011041376536e-05	0.00162144
ENSBTAG00000020815	0.552526	5.08947	16.6542	4.48515220546648e-05	0.00162996
ENSBTAG00000009770	0.935503	1.62524	16.6183	4.57077267647867e-05	0.00165676
ENSBTAG00000037488	1.01052	1.93184	16.6048	4.60344392145275e-05	0.00166428
ENSBTAG00000013390	-0.606839	5.7571	16.5801	4.66387099906517e-05	0.00168177
ENSBTAG00000011343	-0.98661	5.99921	16.5738	4.67918375425904e-05	0.00168294
ENSBTAG00000018169	-1.53526	1.23281	16.5359	4.77365377579154e-05	0.0017125
ENSBTAG00000021744	-0.565779	6.07927	16.5163	4.82326141026706e-05	0.00172586
ENSBTAG00000002783	0.828438	2.89531	16.4946	4.87896317610915e-05	0.00173641
ENSBTAG00000006640	0.545941	4.60464	16.4917	4.88646829894262e-05	0.00173641
ENSBTAG00000021263	0.561711	5.06046	16.4903	4.89007597638933e-05	0.00173641
ENSBTAG00000047684	1.2711	0.397305	16.4695	4.94389855740191e-05	0.00175107
ENSBTAG00000020681	0.760764	4.00138	16.4612	4.96548770663171e-05	0.00175426
ENSBTAG00000003064	0.541962	5.73662	16.4381	5.02634975729271e-05	0.00176884
ENSBTAG00000013451	0.542922	5.93881	16.436	5.03209418448737e-05	0.00176884
ENSBTAG00000014609	0.774189	4.12508	16.4307	5.04615278092429e-05	0.00176932
ENSBTAG00000031687	0.77442	2.77615	16.4194	5.07639533732273e-05	0.00177547
ENSBTAG00000007806	0.635246	6.05409	16.3903	5.15483681846054e-05	0.00179839
ENSBTAG00000006881	-0.533474	5.16213	16.3681	5.21556145637608e-05	0.00181416
ENSBTAG00000014576	1.79311	-1.25752	16.363	5.22963833754379e-05	0.00181416
ENSBTAG00000015505	0.949101	2.3312	16.3596	5.23902183917036e-05	0.00181416
ENSBTAG00000007577	0.725641	2.86974	16.343	5.28502895892906e-05	0.00182556
ENSBTAG00000016618	0.604915	4.06874	16.3293	5.3233319500603e-05	0.00183017
ENSBTAG00000001727	-0.684183	4.27416	16.3289	5.32461072081019e-05	0.00183017
ENSBTAG00000011748	0.629305	3.73674	16.2645	5.50876610461009e-05	0.00188882
ENSBTAG00000020761	0.618205	4.61723	16.2509	5.54842649991134e-05	0.00189775
ENSBTAG00000016169	-1.67074	1.31708	16.2331	5.60068342890514e-05	0.00191094
ENSBTAG00000011753	-0.567494	4.2361	16.2135	5.6590558282494e-05	0.00192615
ENSBTAG00000014463	0.685031	5.93395	16.2024	5.69226287769126e-05	0.00193274
ENSBTAG00000012447	0.594975	6.88063	16.1905	5.72814569877998e-05	0.0019402
ENSBTAG00000013464	0.990395	1.29577	16.184	5.74786545296498e-05	0.00194217
ENSBTAG00000031327	-0.629495	5.15266	16.1425	5.87496427054132e-05	0.0019756
ENSBTAG00000017469	0.787915	3.28417	16.1425	5.87511971728418e-05	0.0019756
ENSBTAG00000018059	0.662097	3.13728	16.1245	5.93119129745155e-05	0.00198959
ENSBTAG00000001499	0.778168	3.05471	16.12	5.94524768754545e-05	0.00198959
ENSBTAG00000004995	0.714172	2.58429	16.0776	6.08005351277276e-05	0.00202984
ENSBTAG00000046803	0.998328	1.292	16.0535	6.15781635778479e-05	0.00204787
ENSBTAG00000012926	0.488366	5.36217	16.0518	6.16342631043554e-05	0.00204787
ENSBTAG00000005063	-0.76805	1.86342	16.0359	6.21530558444979e-05	0.0020602
ENSBTAG00000020281	0.607972	4.71094	16.0175	6.27590771071618e-05	0.00207536
ENSBTAG00000002020	0.909947	2.95874	16.0087	6.3051605762854e-05	0.00208011
ENSBTAG00000024381	0.644066	5.00156	15.9895	6.36955630294474e-05	0.0020964
ENSBTAG00000046561	1.06157	0.585178	15.9757	6.41601152876197e-05	0.00210672
ENSBTAG00000006471	0.715379	3.1129	15.9669	6.44602079269047e-05	0.0021116
ENSBTAG00000014523	0.856167	3.24404	15.9537	6.49115660695052e-05	0.00212141
ENSBTAG00000008403	0.63789	5.70435	15.9145	6.62691861417164e-05	0.00215793
ENSBTAG00000031824	-0.620871	4.0875	15.9125	6.63384972816018e-05	0.00215793
ENSBTAG00000012020	0.540601	5.0657	15.8721	6.77688669196326e-05	0.00219934
ENSBTAG00000016594	-0.520907	4.51206	15.8559	6.83520885899589e-05	0.00221293
ENSBTAG00000020505	0.650745	4.21264	15.8517	6.85049004691032e-05	0.00221293
ENSBTAG00000043369	0.71931	2.95621	15.8419	6.88613071545697e-05	0.00221931
ENSBTAG00000001890	0.760574	3.18805	15.8142	6.98747370168958e-05	0.00224678
ENSBTAG00000021845	0.637316	4.00108	15.7971	7.05091038903253e-05	0.00226196
ENSBTAG00000018655	-0.527839	4.96232	15.7615	7.18505963642424e-05	0.00229971
ENSBTAG00000000175	0.911755	2.53617	15.7451	7.24764288118549e-05	0.00231444
ENSBTAG00000004636	0.721091	3.34563	15.715	7.36395079487245e-05	0.00234621
ENSBTAG00000017123	0.68192	3.19313	15.7052	7.40192487220383e-05	0.00235294
ENSBTAG00000044053	0.687826	2.69331	15.6987	7.42755304729523e-05	0.00235572
ENSBTAG00000015868	0.787913	2.97819	15.6882	7.46869792684122e-05	0.00236245
ENSBTAG00000017517	0.618833	3.83486	15.6847	7.48264522341726e-05	0.00236245
ENSBTAG00000014874	0.727246	3.29735	15.6737	7.52643858001236e-05	0.00237091
ENSBTAG00000012797	0.723969	2.8228	15.6609	7.57744541629378e-05	0.00237397
ENSBTAG00000009811	-0.504276	5.45748	15.6606	7.5785922802616e-05	0.00237397
ENSBTAG00000033735	0.674742	3.66452	15.6585	7.58718567939164e-05	0.00237397
ENSBTAG00000016484	0.770022	2.67996	15.6521	7.61297701830453e-05	0.00237589
ENSBTAG00000001108	0.549846	5.4595	15.6485	7.6273546561685e-05	0.00237589
ENSBTAG00000005912	-0.531411	4.51954	15.6442	7.6447617235211e-05	0.00237601
ENSBTAG00000009961	-0.501281	4.65581	15.6095	7.78634268284115e-05	0.00241463
ENSBTAG00000008915	0.608365	8.49448	15.5932	7.85371981871182e-05	0.00243013
ENSBTAG00000016573	0.89825	1.24279	15.5826	7.89795468319185e-05	0.00243841
ENSBTAG00000033747	-0.630921	3.37117	15.5703	7.94941081258101e-05	0.00244887
ENSBTAG00000019730	0.556012	5.48122	15.5488	8.04038334121941e-05	0.00247144
ENSBTAG00000046268	1.59858	-0.592427	15.5301	8.12013106078655e-05	0.00249047
ENSBTAG00000024958	0.572486	4.91551	15.5214	8.15756618648725e-05	0.00249647
ENSBTAG00000008396	-0.558284	5.09674	15.4932	8.28037655645793e-05	0.0025285
ENSBTAG00000010617	-0.515799	4.73985	15.4404	8.51465876713688e-05	0.002594
ENSBTAG00000040098	-0.902031	0.415906	15.4366	8.53203590000639e-05	0.002594
ENSBTAG00000000191	-0.508028	5.32939	15.4033	8.68382331220105e-05	0.00263441
ENSBTAG00000019193	0.613115	4.9721	15.399	8.70365657265373e-05	0.0026347
ENSBTAG00000019281	-0.492474	5.43062	15.368	8.84727136042229e-05	0.00266699
ENSBTAG00000018772	-0.49918	5.04219	15.3677	8.8485729641281e-05	0.00266699
ENSBTAG00000017184	0.510844	4.80817	15.35	8.93209027444157e-05	0.00268636
ENSBTAG00000013602	0.649115	4.21075	15.3101	9.12257430746874e-05	0.00273775
ENSBTAG00000011767	0.741578	2.68282	15.2851	9.24405989527756e-05	0.00276826
ENSBTAG00000048152	-0.532298	4.32045	15.2453	9.44111218608453e-05	0.00282121
ENSBTAG00000026676	-1.59131	-0.632417	15.2034	9.65295754345802e-05	0.00286729
ENSBTAG00000011785	0.468881	5.70696	15.2027	9.65658021715419e-05	0.00286729
ENSBTAG00000002612	0.728559	2.97907	15.2026	9.6569311137236e-05	0.00286729
ENSBTAG00000021872	0.622075	5.35622	15.1884	9.72983528785775e-05	0.0028828
ENSBTAG00000000406	-0.619366	2.59162	15.1799	9.7737496235198e-05	0.00288968
ENSBTAG00000002259	-0.606461	5.6367	15.1477	9.94193978656715e-05	0.00293319
ENSBTAG00000021414	0.7074	2.97963	15.1405	9.98015760882683e-05	0.00293825
ENSBTAG00000005408	0.688398	6.11649	15.1212	0.000100826	0.00295937
ENSBTAG00000019370	0.571283	3.46593	15.1156	0.000101122	0.00295937
ENSBTAG00000002336	0.872823	1.80511	15.115	0.000101155	0.00295937
ENSBTAG00000002327	-0.802095	3.16337	15.1084	0.000101509	0.0029635
ENSBTAG00000006158	0.99033	0.559996	15.0956	0.000102199	0.0029743
ENSBTAG00000002295	0.598408	3.74157	15.0937	0.000102305	0.0029743
ENSBTAG00000002606	1.14916	1.42052	15.0843	0.000102817	0.00298296
ENSBTAG00000014762	-1.41699	5.46039	15.0751	0.000103319	0.00298407
ENSBTAG00000014996	-0.570163	4.22514	15.0748	0.000103333	0.00298407
ENSBTAG00000001510	0.687686	3.55645	15.0718	0.000103496	0.00298407
ENSBTAG00000008006	0.663381	4.32572	15.0488	0.000104766	0.00300995
ENSBTAG00000008792	-0.767583	7.32096	15.0443	0.000105015	0.00300995
ENSBTAG00000015334	0.577175	4.86526	15.0407	0.000105217	0.00300995
ENSBTAG00000012426	-0.568917	4.18126	15.04	0.000105257	0.00300995
ENSBTAG00000007793	1.03034	1.30767	15.0253	0.000106079	0.00302727
ENSBTAG00000013455	1.01416	0.805657	15.0173	0.000106527	0.00303386
ENSBTAG00000000023	0.602193	3.58633	14.9601	0.000109807	0.00312088
ENSBTAG00000016307	0.593187	3.96666	14.9438	0.000110761	0.00314161
ENSBTAG00000008285	0.606849	4.55956	14.9373	0.000111146	0.00314612
ENSBTAG00000013858	0.551887	4.30326	14.9151	0.000112461	0.0031769
ENSBTAG00000023417	-0.511517	5.10474	14.8872	0.000114132	0.0032176
ENSBTAG00000008275	1.16075	-0.414326	14.872	0.000115056	0.0032325
ENSBTAG00000019488	0.789836	2.60816	14.8709	0.000115124	0.0032325
ENSBTAG00000012278	0.799606	2.26112	14.8616	0.000115696	0.00324007
ENSBTAG00000016561	-0.534112	4.94036	14.8589	0.000115858	0.00324007
ENSBTAG00000003378	0.662289	3.53327	14.8522	0.000116275	0.00324524
ENSBTAG00000016847	1.10125	-0.011835	14.834	0.000117402	0.00326964
ENSBTAG00000015584	0.70437	2.55327	14.8305	0.000117618	0.00326964
ENSBTAG00000011156	0.732239	3.17239	14.7934	0.000119954	0.00332446
ENSBTAG00000002177	0.918276	3.3209	14.7916	0.000120066	0.00332446
ENSBTAG00000016103	0.532823	4.59212	14.7872	0.000120353	0.00332578
ENSBTAG00000017958	0.810179	1.85542	14.7515	0.000122648	0.00338251
ENSBTAG00000018796	-0.524771	4.56885	14.746	0.00012301	0.00338582
ENSBTAG00000009598	0.831448	1.46922	14.7267	0.000124271	0.00341379
ENSBTAG00000013836	1.01821	0.900194	14.7028	0.000125862	0.00344727
ENSBTAG00000004643	0.645967	3.09744	14.6998	0.000126063	0.00344727
ENSBTAG00000021254	0.536052	4.32285	14.6972	0.000126231	0.00344727
ENSBTAG00000002959	0.64063	3.12686	14.6756	0.000127691	0.00347504
ENSBTAG00000003546	0.64517	2.84982	14.6748	0.000127746	0.00347504
ENSBTAG00000019197	0.543256	5.10813	14.668	0.000128205	0.00348
ENSBTAG00000015225	0.475964	4.78944	14.6647	0.000128427	0.00348
ENSBTAG00000021720	-0.602054	4.45842	14.635	0.000130471	0.00352853
ENSBTAG00000008072	0.495536	6.02605	14.6236	0.000131263	0.00353846
ENSBTAG00000000750	0.629503	4.05565	14.6224	0.000131345	0.00353846
ENSBTAG00000017219	-0.521333	3.97267	14.5785	0.00013444	0.00361485
ENSBTAG00000032183	1.11695	0.286943	14.5633	0.000135532	0.00363721
ENSBTAG00000004139	0.777027	3.40976	14.5486	0.000136589	0.00365854
ENSBTAG00000012534	0.900067	0.461142	14.5421	0.000137065	0.00366424
ENSBTAG00000001868	-0.495147	4.636	14.5308	0.000137887	0.00367918
ENSBTAG00000015196	0.822905	1.5187	14.5197	0.000138699	0.0036938
ENSBTAG00000022288	0.852681	0.998539	14.4769	0.000141889	0.00377155
ENSBTAG00000008323	1.43924	-1.5639	14.4642	0.000142849	0.00378984
ENSBTAG00000047302	-1.46573	-0.556986	14.4414	0.000144592	0.00382881
ENSBTAG00000016666	0.536948	4.46569	14.4348	0.000145094	0.00383483
ENSBTAG00000025550	-0.926671	0.868737	14.4231	0.000146002	0.00385153
ENSBTAG00000031715	0.530828	6.31112	14.4188	0.000146334	0.003853
ENSBTAG00000005443	0.5069	5.42558	14.4023	0.000147618	0.0038795
ENSBTAG00000015571	0.663547	3.11163	14.396	0.000148119	0.0038841
ENSBTAG00000001617	0.813133	2.73538	14.3929	0.000148359	0.0038841
ENSBTAG00000004154	0.874515	1.97589	14.3895	0.000148628	0.0038841
ENSBTAG00000039366	0.839046	6.85188	14.3832	0.000149123	0.00388975
ENSBTAG00000001580	0.880189	2.13055	14.3568	0.000151232	0.00393739
ENSBTAG00000000081	0.714082	2.99865	14.3433	0.000152325	0.00395222
ENSBTAG00000000565	0.593499	4.68376	14.3427	0.000152368	0.00395222
ENSBTAG00000009888	0.568151	4.32424	14.3057	0.000155392	0.00402319
ENSBTAG00000015384	0.783629	1.99295	14.2921	0.000156521	0.00404491
ENSBTAG00000018400	0.681781	2.00362	14.2743	0.000158012	0.00407588
ENSBTAG00000003509	0.649796	4.72258	14.2603	0.000159189	0.00409867
ENSBTAG00000016750	0.633698	4.22694	14.2505	0.000160019	0.00410942
ENSBTAG00000018274	-0.565487	5.19265	14.2484	0.000160195	0.00410942
ENSBTAG00000008493	-0.771013	3.90932	14.2382	0.000161066	0.00412418
ENSBTAG00000009299	0.480035	5.7175	14.2247	0.000162227	0.0041463
ENSBTAG00000000108	0.466463	5.49672	14.2131	0.000163233	0.00415818
ENSBTAG00000019748	0.557874	5.3219	14.2124	0.000163288	0.00415818
ENSBTAG00000002603	0.59715	4.70786	14.2033	0.000164083	0.00417082
ENSBTAG00000021577	0.645699	3.75561	14.1991	0.000164448	0.0041725
ENSBTAG00000021357	0.770316	3.247	14.1892	0.000165313	0.00418683
ENSBTAG00000020455	0.709306	4.55109	14.1657	0.000167396	0.0042319
ENSBTAG00000018936	-0.459909	4.88877	14.1602	0.00016788	0.00423394
ENSBTAG00000003622	0.742842	2.3272	14.1562	0.00016824	0.00423394
ENSBTAG00000017894	-0.499297	5.13418	14.1546	0.000168387	0.00423394
ENSBTAG00000010422	0.649725	4.26894	14.1424	0.000169482	0.00425381
ENSBTAG00000030435	0.557037	7.23774	14.1343	0.000170213	0.00426449
ENSBTAG00000040046	0.824521	1.64827	14.1282	0.000170769	0.00426461
ENSBTAG00000038034	-0.562146	4.41389	14.1275	0.000170829	0.00426461
ENSBTAG00000017941	-0.530751	4.11736	14.1169	0.000171797	0.00428113
ENSBTAG00000010760	0.605317	4.07183	14.1032	0.000173048	0.00429906
ENSBTAG00000008484	0.5937	3.54552	14.1023	0.000173133	0.00429906
ENSBTAG00000006679	0.908242	1.7606	14.0875	0.000174504	0.00432429
ENSBTAG00000015408	-0.641656	3.87343	14.0846	0.000174769	0.00432429
ENSBTAG00000007389	-0.615702	6.02484	14.0577	0.00017729	0.00437436
ENSBTAG00000017833	0.541032	6.22305	14.0563	0.000177419	0.00437436
ENSBTAG00000017405	-0.857427	1.93774	14.0461	0.000178379	0.00439026
ENSBTAG00000019017	-0.720064	9.14498	14.0097	0.000181872	0.00446835
ENSBTAG00000017721	-0.537586	4.17416	13.9977	0.000183032	0.00448896
ENSBTAG00000012753	-0.457049	4.69955	13.9732	0.000185437	0.00453285
ENSBTAG00000000825	-0.533811	5.46985	13.9728	0.000185472	0.00453285
ENSBTAG00000020164	0.506564	5.87866	13.952	0.000187539	0.00457537
ENSBTAG00000038050	0.736433	2.3471	13.9378	0.000188963	0.00460206
ENSBTAG00000008112	0.674856	3.31627	13.9224	0.000190517	0.00463182
ENSBTAG00000001509	0.611524	4.39217	13.897	0.000193104	0.00468598
ENSBTAG00000011754	-0.670445	5.29825	13.894	0.000193416	0.00468598
ENSBTAG00000001414	0.816112	3.46681	13.8885	0.000193977	0.00469142
ENSBTAG00000000770	0.765857	2.63773	13.8492	0.000198084	0.00477933
ENSBTAG00000015376	0.6114	3.61264	13.8472	0.000198297	0.00477933
ENSBTAG00000007719	0.635826	3.4533	13.8424	0.000198802	0.00478324
ENSBTAG00000046110	0.976561	0.234991	13.8323	0.000199866	0.00480057
ENSBTAG00000009471	0.830277	1.82641	13.8175	0.000201451	0.00483031
ENSBTAG00000006587	0.743139	1.86503	13.8073	0.000202551	0.00483565
ENSBTAG00000018697	0.527314	4.22189	13.8059	0.0002027	0.00483565
ENSBTAG00000020554	-1.09313	5.53406	13.8058	0.000202713	0.00483565
ENSBTAG00000000199	0.864659	1.62548	13.794	0.000203984	0.00485767
ENSBTAG00000017120	-0.475163	5.58567	13.7814	0.000205359	0.00488209
ENSBTAG00000018408	0.526252	4.95311	13.7715	0.000206444	0.00489952
ENSBTAG00000010255	0.66564	2.53598	13.7401	0.000209928	0.00497376
ENSBTAG00000031439	0.693551	2.94456	13.7302	0.000211036	0.00498765
ENSBTAG00000006645	0.71272	3.97504	13.7285	0.000211229	0.00498765
ENSBTAG00000019639	0.736152	2.81592	13.7196	0.000212225	0.0050027
ENSBTAG00000016984	0.465249	4.7337	13.6781	0.00021697	0.00510593
ENSBTAG00000020567	0.576815	4.01776	13.6558	0.000219567	0.00515835
ENSBTAG00000029982	-0.78243	3.52873	13.6464	0.000220664	0.0051754
ENSBTAG00000000687	0.650439	2.77843	13.6287	0.000222749	0.00521554
ENSBTAG00000008592	-1.51447	-1.25528	13.5882	0.000227613	0.0053205
ENSBTAG00000000998	0.567422	4.39922	13.5151	0.000236658	0.00552267
ENSBTAG00000046813	-1.12159	3.36628	13.4851	0.000240465	0.00560215
ENSBTAG00000018249	-0.773707	2.7841	13.4757	0.000241668	0.00562079
ENSBTAG00000001805	0.607904	3.70763	13.47	0.000242413	0.00562874
ENSBTAG00000005354	0.453698	5.29537	13.4609	0.000243586	0.00564412
ENSBTAG00000006771	0.553295	3.83264	13.4577	0.000243999	0.00564412
ENSBTAG00000001599	0.486602	5.02552	13.4555	0.000244289	0.00564412
ENSBTAG00000004322	0.605678	4.21539	13.4517	0.000244783	0.00564618
ENSBTAG00000017339	0.852825	1.79719	13.4471	0.000245386	0.00565067
ENSBTAG00000022161	0.521886	5.67287	13.444	0.000245787	0.00565067
ENSBTAG00000001576	-0.82701	6.42903	13.4356	0.000246895	0.00566537
ENSBTAG00000000473	0.61844	3.32634	13.431	0.000247503	0.00566537
ENSBTAG00000040031	0.506007	5.05621	13.4299	0.000247644	0.00566537
ENSBTAG00000000937	0.564868	3.89948	13.4204	0.000248909	0.00568497
ENSBTAG00000020806	0.675725	2.41452	13.4094	0.000250362	0.00570882
ENSBTAG00000003126	-0.495516	4.8755	13.3973	0.000251987	0.00573651
ENSBTAG00000011134	-0.556077	4.36411	13.3702	0.000255652	0.00580215
ENSBTAG00000018240	-1.13292	-0.344345	13.3698	0.000255702	0.00580215
ENSBTAG00000011516	0.62294	3.0892	13.3555	0.000257667	0.00583086
ENSBTAG00000046516	-0.584354	4.15022	13.3545	0.000257803	0.00583086
ENSBTAG00000007093	-0.558054	3.45804	13.3421	0.000259517	0.00586013
ENSBTAG00000013240	-0.49652	5.42261	13.3292	0.000261306	0.005891
ENSBTAG00000009427	0.489916	4.6291	13.3251	0.00026188	0.0058944
ENSBTAG00000003954	0.538675	5.21926	13.3199	0.000262604	0.0059012
ENSBTAG00000043402	0.976179	0.435403	13.2842	0.000267646	0.00600269
ENSBTAG00000046185	0.85642	1.1596	13.2819	0.000267981	0.00600269
ENSBTAG00000019015	-0.983432	6.90319	13.2753	0.00026892	0.00601406
ENSBTAG00000004054	0.497783	6.4511	13.2608	0.000271014	0.00605119
ENSBTAG00000017189	-0.658191	4.50757	13.2501	0.000272571	0.00606963
ENSBTAG00000005893	0.56805	3.20207	13.2491	0.000272709	0.00606963
ENSBTAG00000015887	0.677974	3.41166	13.244	0.000273457	0.00607658
ENSBTAG00000006085	-0.526154	6.59753	13.2072	0.000278869	0.00618699
ENSBTAG00000005745	0.651744	3.43245	13.1937	0.000280899	0.00622213
ENSBTAG00000005272	-0.488787	4.42943	13.1877	0.000281793	0.00623205
ENSBTAG00000017419	0.51154	4.61946	13.1806	0.000282862	0.00624578
ENSBTAG00000021023	0.751479	2.3337	13.1726	0.000284068	0.00625476
ENSBTAG00000013142	0.547577	4.03177	13.172	0.000284165	0.00625476
ENSBTAG00000012170	0.523812	6.3125	13.1622	0.000285648	0.0062775
ENSBTAG00000001393	0.602679	3.45573	13.1586	0.0002862	0.00627858
ENSBTAG00000003981	-0.497967	4.92047	13.156	0.000286597	0.00627858
ENSBTAG00000008765	-0.577679	3.03862	13.1505	0.00028744	0.00628385
ENSBTAG00000039922	0.776741	3.08508	13.1486	0.000287738	0.00628385
ENSBTAG00000006532	-0.494936	5.17745	13.1434	0.000288536	0.00629143
ENSBTAG00000010493	-0.660504	4.44686	13.1121	0.000293399	0.00637991
ENSBTAG00000030423	-2.90761	-3.25347	13.1114	0.000293508	0.00637991
ENSBTAG00000024492	-0.942811	1.5841	13.0905	0.000296805	0.00643362
ENSBTAG00000017263	0.502302	5.0493	13.089	0.000297038	0.00643362
ENSBTAG00000037393	0.489512	4.36364	13.0869	0.000297362	0.00643362
ENSBTAG00000001894	0.52859	4.23103	13.071	0.000299899	0.00647571
ENSBTAG00000002970	0.498164	4.9773	13.0669	0.000300554	0.00647571
ENSBTAG00000016606	-0.568469	3.16711	13.066	0.000300699	0.00647571
ENSBTAG00000009928	-0.528981	3.95999	13.0344	0.000305822	0.00657589
ENSBTAG00000014095	-0.493818	4.56201	13.0041	0.000310812	0.00666491
ENSBTAG00000010777	-0.6246	5.57357	13.0034	0.000310918	0.00666491
ENSBTAG00000021016	-0.463062	5.28041	12.9928	0.000312688	0.00669258
ENSBTAG00000010339	-0.560835	3.06579	12.9799	0.000314854	0.00672862
ENSBTAG00000004240	0.521822	5.89569	12.9765	0.000315418	0.00673036
ENSBTAG00000009349	-1.20787	-0.512285	12.9697	0.000316569	0.0067446
ENSBTAG00000012039	0.694365	3.21518	12.9415	0.00032137	0.00683646
ENSBTAG00000007100	0.70514	3.04419	12.9315	0.000323092	0.00686103
ENSBTAG00000019972	-0.469076	4.46269	12.9291	0.000323508	0.00686103
ENSBTAG00000033642	1.33576	-0.0226799	12.9182	0.000325396	0.00688286
ENSBTAG00000001395	0.718881	2.48725	12.9175	0.000325524	0.00688286
ENSBTAG00000015554	0.555206	4.06681	12.9102	0.000326796	0.00688986
ENSBTAG00000003282	0.494823	5.85932	12.9055	0.000327622	0.00688986
ENSBTAG00000017545	0.764908	2.55203	12.9044	0.000327807	0.00688986
ENSBTAG00000006338	1.47603	-0.973789	12.9043	0.00032783	0.00688986
ENSBTAG00000016243	0.527501	6.51921	12.8925	0.000329904	0.00692302
ENSBTAG00000011614	0.636926	3.41841	12.8822	0.000331718	0.00694989
ENSBTAG00000010935	0.619051	4.77128	12.8796	0.00033218	0.00694989
ENSBTAG00000004077	0.464825	5.59017	12.8713	0.000333657	0.00697033
ENSBTAG00000045547	-0.60286	3.44862	12.8663	0.000334551	0.0069784
ENSBTAG00000021199	-0.546719	3.64103	12.8636	0.000335043	0.0069784
ENSBTAG00000001415	-0.504862	4.38824	12.8534	0.000336867	0.00700032
ENSBTAG00000014707	-2.49752	6.84043	12.8521	0.000337099	0.00700032
ENSBTAG00000010793	-1.60685	-1.22172	12.8295	0.00034119	0.00706645
ENSBTAG00000037508	1.01398	2.04512	12.829	0.000341296	0.00706645
ENSBTAG00000021549	-0.550832	4.55296	12.8074	0.000345245	0.00713761
ENSBTAG00000002452	-0.454421	5.44994	12.8005	0.00034652	0.00715338
ENSBTAG00000046544	-1.32919	1.10633	12.7928	0.000347955	0.00716482
ENSBTAG00000017999	0.585826	4.42825	12.792	0.000348101	0.00716482
ENSBTAG00000014117	-0.448227	5.0131	12.7738	0.0003515	0.00722412
ENSBTAG00000012168	0.607991	3.73645	12.7656	0.000353045	0.00724318
ENSBTAG00000027713	0.912962	1.40918	12.7634	0.000353472	0.00724318
ENSBTAG00000015781	0.59151	4.41225	12.7571	0.000354658	0.00724318
ENSBTAG00000011360	-0.465903	5.66297	12.7553	0.000354998	0.00724318
ENSBTAG00000006581	0.442829	5.0854	12.7538	0.000355285	0.00724318
ENSBTAG00000047186	-0.472911	5.9451	12.7525	0.000355541	0.00724318
ENSBTAG00000021341	0.454433	4.61728	12.7311	0.000359623	0.00731566
ENSBTAG00000009432	-0.622157	4.57473	12.7133	0.000363065	0.00737123
ENSBTAG00000005439	0.984131	0.784505	12.709	0.000363909	0.00737123
ENSBTAG00000009206	-1.33931	4.37234	12.7088	0.000363939	0.00737123
ENSBTAG00000007933	0.692577	2.0054	12.7023	0.000365209	0.00738622
ENSBTAG00000031301	0.565028	4.45519	12.6993	0.00036579	0.00738727
ENSBTAG00000047875	0.53179	4.79616	12.6938	0.000366876	0.00739693
ENSBTAG00000046389	1.02931	1.51912	12.6915	0.000367328	0.00739693
ENSBTAG00000043955	1.38693	-0.387346	12.6772	0.000370134	0.00743791
ENSBTAG00000046503	0.920651	1.83685	12.6727	0.000371029	0.00743791
ENSBTAG00000019567	-0.588034	5.57504	12.6707	0.000371429	0.00743791
ENSBTAG00000021543	0.552878	3.82394	12.6692	0.000371722	0.00743791
ENSBTAG00000005496	0.488662	4.78811	12.6677	0.000372029	0.00743791
ENSBTAG00000001425	0.600125	3.72782	12.6612	0.000373327	0.00745318
ENSBTAG00000017691	0.658618	5.40112	12.6534	0.000374887	0.00746396
ENSBTAG00000008349	0.877424	0.795231	12.6531	0.000374937	0.00746396
ENSBTAG00000014886	0.618065	3.05871	12.6475	0.00037607	0.00747586
ENSBTAG00000021900	0.714764	2.51904	12.64	0.000377574	0.00749508
ENSBTAG00000026995	0.479516	5.81035	12.6324	0.000379117	0.00751502
ENSBTAG00000005376	0.776327	1.23918	12.6259	0.000380433	0.00753041
ENSBTAG00000000682	0.741426	4.11046	12.6046	0.00038479	0.00759002
ENSBTAG00000000745	7.10405	-3.09581	12.6037	0.00038498	0.00759002
ENSBTAG00000018433	0.719473	2.32101	12.6033	0.000385076	0.00759002
ENSBTAG00000020860	0.481706	5.56433	12.5906	0.000387695	0.00762038
ENSBTAG00000018572	0.915868	1.20679	12.5902	0.000387778	0.00762038
ENSBTAG00000017061	0.722434	3.5613	12.5879	0.000388254	0.00762038
ENSBTAG00000030246	-0.680314	1.76722	12.5778	0.000390353	0.00765081
ENSBTAG00000007163	0.667631	2.48352	12.5677	0.000392462	0.00768136
ENSBTAG00000019018	-0.856843	7.73927	12.5487	0.000396473	0.007749
ENSBTAG00000010397	0.510851	4.32457	12.5307	0.000400328	0.00781158
ENSBTAG00000047880	0.888856	2.8557	12.5279	0.000400916	0.00781158
ENSBTAG00000008438	0.502862	4.24411	12.5259	0.000401355	0.00781158
ENSBTAG00000011895	0.60258	2.90186	12.521	0.000402399	0.00781917
ENSBTAG00000004715	0.502569	6.63401	12.5189	0.000402865	0.00781917
ENSBTAG00000043706	0.845642	0.934865	12.5146	0.000403784	0.00782612
ENSBTAG00000000115	0.465485	4.80347	12.4902	0.000409092	0.00790947
ENSBTAG00000046956	0.63458	2.76401	12.4896	0.000409218	0.00790947
ENSBTAG00000011397	1.08826	0.893191	12.4844	0.000410368	0.00792073
ENSBTAG00000003289	1.00572	2.09129	12.4797	0.000411396	0.00792961
ENSBTAG00000007608	0.792011	1.39122	12.4742	0.000412604	0.00794192
ENSBTAG00000018402	0.526567	3.97454	12.4682	0.000413934	0.00795655
ENSBTAG00000014106	0.580202	4.75488	12.4593	0.00041591	0.00798353
ENSBTAG00000021242	-0.670897	2.06356	12.454	0.000417104	0.00799545
ENSBTAG00000000340	0.520591	5.28256	12.4488	0.000418269	0.00799909
ENSBTAG00000005326	0.48224	5.81452	12.4472	0.000418621	0.00799909
ENSBTAG00000000243	-1.03778	-0.438898	12.4445	0.000419214	0.00799909
ENSBTAG00000019743	-0.749603	2.87186	12.4429	0.000419587	0.00799909
ENSBTAG00000006555	0.640169	3.22459	12.4377	0.000420753	0.00801037
ENSBTAG00000000201	0.624319	3.67287	12.43	0.000422487	0.00803243
ENSBTAG00000018067	0.525283	4.99559	12.4152	0.000425859	0.00807302
ENSBTAG00000012099	0.587874	3.21967	12.4144	0.000426029	0.00807302
ENSBTAG00000002480	-0.656052	2.26726	12.4112	0.000426771	0.00807302
ENSBTAG00000018528	0.815791	1.42766	12.4105	0.000426936	0.00807302
ENSBTAG00000011721	0.763553	3.57984	12.4077	0.000427568	0.00807403
ENSBTAG00000017401	0.525674	4.26481	12.3987	0.000429634	0.00810209
ENSBTAG00000040190	-0.551159	6.33574	12.3947	0.000430565	0.00810868
ENSBTAG00000001795	-0.439639	5.46049	12.384	0.000433026	0.00814126
ENSBTAG00000001619	0.704405	3.20403	12.3821	0.000433462	0.00814126
ENSBTAG00000012271	0.661538	3.36123	12.3781	0.000434392	0.00814776
ENSBTAG00000020003	0.962405	0.563198	12.3733	0.000435519	0.00815794
ENSBTAG00000021177	1.05186	-0.690124	12.3623	0.000438101	0.0081953
ENSBTAG00000015632	-0.682528	2.31589	12.343	0.000442631	0.00826897
ENSBTAG00000025471	0.517794	4.0766	12.3338	0.000444818	0.00829871
ENSBTAG00000015049	-0.462352	4.75246	12.3213	0.000447815	0.00834347
ENSBTAG00000005137	0.548872	3.71308	12.3167	0.00044892	0.00834562
ENSBTAG00000003242	-0.484712	4.46506	12.3159	0.000449126	0.00834562
ENSBTAG00000010036	-0.49297	3.85519	12.3097	0.000450613	0.00836211
ENSBTAG00000009279	0.567107	4.67887	12.2776	0.000458417	0.00849563
ENSBTAG00000014044	0.538147	4.00263	12.2711	0.000460029	0.00851419
ENSBTAG00000046509	-1.06174	2.14206	12.2661	0.000461268	0.0085154
ENSBTAG00000001486	0.616624	3.26499	12.2659	0.000461314	0.0085154
ENSBTAG00000003495	0.644344	2.34892	12.259	0.000463026	0.00852898
ENSBTAG00000017825	-0.437455	5.50401	12.258	0.000463273	0.00852898
ENSBTAG00000006683	-1.09851	2.63588	12.2393	0.000467928	0.00860333
ENSBTAG00000012047	0.55803	4.34154	12.2318	0.000469815	0.00862454
ENSBTAG00000012671	-0.584189	7.88695	12.2298	0.000470317	0.00862454
ENSBTAG00000016528	-0.450915	5.31688	12.2256	0.000471377	0.00863263
ENSBTAG00000015776	0.433497	5.74516	12.201	0.000477626	0.00873562
ENSBTAG00000001888	0.691991	4.07939	12.1966	0.000478778	0.00874521
ENSBTAG00000005861	0.821188	2.14552	12.1858	0.000481555	0.00878444
ENSBTAG00000008636	0.508983	6.36941	12.1784	0.000483469	0.00879839
ENSBTAG00000002578	0.462943	5.79119	12.1779	0.000483581	0.00879839
ENSBTAG00000014777	-0.544348	3.47415	12.173	0.000484855	0.00880728
ENSBTAG00000010485	0.506536	4.36442	12.1703	0.000485564	0.00880728
ENSBTAG00000040088	0.935421	0.879837	12.1688	0.000485963	0.00880728
ENSBTAG00000018292	0.574021	3.74023	12.1656	0.000486802	0.00881105
ENSBTAG00000027937	0.585513	3.86654	12.1545	0.00048969	0.00884727
ENSBTAG00000007595	0.58145	3.83669	12.1531	0.000490071	0.00884727
ENSBTAG00000003794	-0.809763	1.34577	12.1433	0.000492654	0.00888242
ENSBTAG00000031238	1.23952	-1.11652	12.1325	0.000495494	0.0089221
ENSBTAG00000012996	0.556871	3.05608	12.1259	0.000497274	0.00894261
ENSBTAG00000004353	0.600924	3.75779	12.1201	0.000498802	0.00895853
ENSBTAG00000011374	0.793343	1.60751	12.0971	0.000505003	0.00905825
ENSBTAG00000020047	-0.522473	3.9212	12.0891	0.000507173	0.00908549
ENSBTAG00000047361	-0.463734	5.24079	12.0463	0.000518942	0.00928233
ENSBTAG00000007578	0.506774	4.64763	12.0401	0.000520687	0.00928233
ENSBTAG00000044019	-0.505916	5.34609	12.0387	0.00052106	0.00928233
ENSBTAG00000019804	-0.539435	3.99265	12.0385	0.00052112	0.00928233
ENSBTAG00000016377	0.597176	3.12194	12.0372	0.000521487	0.00928233
ENSBTAG00000013145	0.43095	5.30298	12.0245	0.00052507	0.0093342
ENSBTAG00000011333	0.549615	4.58515	12.0134	0.000528186	0.00937305
ENSBTAG00000010321	-0.421401	5.08136	12.012	0.000528598	0.00937305
ENSBTAG00000016104	0.581749	4.30581	12.0019	0.000531455	0.00941175
ENSBTAG00000004034	0.756927	2.10629	11.994	0.000533721	0.00943989
ENSBTAG00000011509	0.934567	0.0487986	11.9898	0.000534933	0.00944935
ENSBTAG00000047532	0.742116	1.36866	11.9866	0.000535846	0.00945352
ENSBTAG00000022733	1.00413	1.39286	11.9652	0.000542032	0.00954526
ENSBTAG00000021135	0.506939	3.73887	11.9621	0.000542929	0.00954526
ENSBTAG00000017745	0.702357	3.45168	11.9595	0.000543689	0.00954526
ENSBTAG00000018131	0.448975	4.81529	11.9592	0.000543782	0.00954526
ENSBTAG00000003191	0.69098	4.94619	11.9565	0.00054457	0.00954708
ENSBTAG00000014156	0.521976	4.52369	11.9532	0.000545549	0.00955224
ENSBTAG00000006072	-0.490466	4.9078	11.9411	0.000549098	0.00959689
ENSBTAG00000038755	1.12387	-0.421624	11.9398	0.000549474	0.00959689
ENSBTAG00000004770	1.06971	-0.291728	11.9323	0.000551683	0.00961217
ENSBTAG00000039117	0.608529	2.98959	11.9322	0.000551727	0.00961217
ENSBTAG00000020961	0.764122	2.43781	11.9168	0.000556306	0.00967987
ENSBTAG00000017808	1.60692	-1.90223	11.9042	0.000560063	0.00973309
ENSBTAG00000014029	0.511738	4.90579	11.8875	0.000565117	0.00980871
ENSBTAG00000000545	0.525234	5.57742	11.8624	0.000572776	0.0099293
ENSBTAG00000009819	-0.63949	4.52259	11.851	0.000576299	0.00997798
ENSBTAG00000001022	-0.466655	5.19485	11.7993	0.000592528	0.0102353
ENSBTAG00000003265	0.604897	6.66067	11.799	0.000592628	0.0102353
ENSBTAG00000016722	-0.589438	3.80991	11.7958	0.000593629	0.0102399
ENSBTAG00000039652	-0.696584	3.01045	11.7932	0.000594487	0.0102421
ENSBTAG00000003290	0.983118	0.845606	11.7878	0.000596212	0.0102504
ENSBTAG00000046553	1.0433	1.02929	11.7871	0.000596438	0.0102504
ENSBTAG00000017143	-0.616412	6.91781	11.7827	0.00059783	0.01026
ENSBTAG00000008293	0.620471	5.18648	11.7799	0.000598734	0.01026
ENSBTAG00000021695	-0.570808	3.41401	11.7785	0.000599203	0.01026
ENSBTAG00000015567	-0.481608	4.28876	11.7755	0.000600169	0.0102639
ENSBTAG00000000184	0.449112	5.08585	11.7709	0.000601629	0.0102763
ENSBTAG00000010698	-0.456271	4.4395	11.7625	0.000604372	0.0103105
ENSBTAG00000003151	-0.47518	5.13918	11.7562	0.000606412	0.0103327
ENSBTAG00000030575	0.651319	3.96094	11.7471	0.000609369	0.0103704
ENSBTAG00000004750	-0.583604	4.11517	11.7443	0.000610311	0.0103738
ENSBTAG00000046545	0.486432	5.45646	11.7228	0.00061739	0.0104814
ENSBTAG00000006905	-0.444597	4.55519	11.7195	0.000618498	0.0104874
ENSBTAG00000008809	0.874553	0.227632	11.701	0.000624678	0.0105794
ENSBTAG00000002135	0.566002	4.36002	11.6912	0.000627979	0.0106051
ENSBTAG00000015385	0.672492	2.9272	11.6906	0.000628171	0.0106051
ENSBTAG00000002202	0.641565	3.15254	11.6874	0.000629236	0.0106051
ENSBTAG00000045702	1.40927	-0.131423	11.6874	0.000629239	0.0106051
ENSBTAG00000011104	0.472045	6.87965	11.6836	0.000630522	0.0106139
ENSBTAG00000047765	2.45326	-2.5448	11.6792	0.000632031	0.0106265
ENSBTAG00000017278	0.608198	2.78972	11.6769	0.00063281	0.0106268
ENSBTAG00000020594	0.504266	4.3629	11.6678	0.000635916	0.0106602
ENSBTAG00000010113	0.557762	3.20685	11.6658	0.0006366	0.0106602
ENSBTAG00000012989	-0.762478	5.37959	11.6643	0.000637092	0.0106602
ENSBTAG00000004590	-0.533331	4.40245	11.6584	0.000639132	0.0106815
ENSBTAG00000009962	-0.45371	4.68042	11.6494	0.000642229	0.0107115
ENSBTAG00000010899	-0.636138	6.32569	11.6487	0.000642457	0.0107115
ENSBTAG00000013057	0.711997	2.67664	11.6439	0.000644124	0.0107264
ENSBTAG00000011313	0.617252	3.34635	11.6404	0.000645348	0.010734
ENSBTAG00000020266	0.81281	1.2461	11.6233	0.000651294	0.01082
ENSBTAG00000043602	1.98446	-2.68544	11.6192	0.000652748	0.0108233
ENSBTAG00000016335	-0.59242	3.22682	11.6162	0.000653794	0.0108233
ENSBTAG00000006724	0.551889	3.47034	11.6161	0.000653817	0.0108233
ENSBTAG00000020935	0.617204	6.00356	11.6118	0.000655359	0.0108359
ENSBTAG00000025311	0.499248	4.7051	11.6073	0.000656917	0.0108488
ENSBTAG00000006364	-0.450389	4.79576	11.6027	0.000658576	0.0108634
ENSBTAG00000019750	0.629662	3.35536	11.593	0.000661996	0.0109004
ENSBTAG00000019707	-0.79015	3.48373	11.5904	0.000662919	0.0109004
ENSBTAG00000047793	-0.504827	4.57966	11.5898	0.00066316	0.0109004
ENSBTAG00000025564	-0.992217	5.04873	11.5868	0.000664218	0.0109049
ENSBTAG00000012375	0.595179	3.65164	11.5841	0.000665163	0.0109076
ENSBTAG00000008764	-0.527686	3.43803	11.5726	0.000669293	0.0109516
ENSBTAG00000021438	-0.714018	2.95138	11.5723	0.000669417	0.0109516
ENSBTAG00000018213	0.599643	2.77199	11.567	0.000671311	0.0109555
ENSBTAG00000008453	0.499921	6.50448	11.5652	0.000671983	0.0109555
ENSBTAG00000004449	0.999154	0.596446	11.5651	0.000672008	0.0109555
ENSBTAG00000004427	0.556479	4.69902	11.5576	0.000674735	0.0109871
ENSBTAG00000007731	0.678079	2.778	11.5415	0.000680584	0.0110694
ENSBTAG00000038990	0.502017	4.41258	11.5378	0.000681941	0.0110786
ENSBTAG00000021272	0.638454	3.07991	11.531	0.00068445	0.0110973
ENSBTAG00000019325	-0.491664	4.33955	11.5304	0.000684685	0.0110973
ENSBTAG00000001968	0.519149	4.55932	11.5236	0.000687189	0.011125
ENSBTAG00000016073	0.667475	3.75383	11.5198	0.000688594	0.0111267
ENSBTAG00000002721	0.612465	5.67339	11.519	0.000688891	0.0111267
ENSBTAG00000003015	0.586496	4.02643	11.5151	0.00069033	0.0111371
ENSBTAG00000046160	0.470526	3.9734	11.5029	0.000694888	0.0111976
ENSBTAG00000035945	0.95095	3.17874	11.4914	0.000699191	0.011254
ENSBTAG00000002985	0.639215	3.02479	11.4735	0.00070597	0.01135
ENSBTAG00000006533	-0.420602	5.45876	11.4661	0.000708782	0.0113821
ENSBTAG00000006262	-0.724442	1.66698	11.4342	0.000721054	0.0115659
ENSBTAG00000015371	0.770029	1.22722	11.4246	0.000724799	0.0116126
ENSBTAG00000015630	0.631334	2.82289	11.4205	0.000726393	0.0116248
ENSBTAG00000031747	0.438136	5.70319	11.4129	0.000729356	0.0116588
ENSBTAG00000019822	0.582016	5.17567	11.4088	0.000730962	0.0116711
ENSBTAG00000011063	0.705153	2.06331	11.3932	0.00073713	0.0117562
ENSBTAG00000038154	-0.63212	6.26058	11.3867	0.00073972	0.011784
ENSBTAG00000007329	0.683424	2.32068	11.3703	0.000746287	0.0118751
ENSBTAG00000012865	0.516099	7.53817	11.3675	0.000747421	0.0118796
ENSBTAG00000012818	0.938208	0.178313	11.361	0.000750039	0.0119076
ENSBTAG00000010803	1.15557	0.301171	11.3567	0.000751746	0.0119204
ENSBTAG00000047035	-0.430398	5.51425	11.3548	0.00075255	0.0119204
ENSBTAG00000012694	0.990634	0.465252	11.3491	0.000754862	0.0119308
ENSBTAG00000012070	0.66546	2.64466	11.3489	0.000754918	0.0119308
ENSBTAG00000002542	0.429507	5.8837	11.3353	0.000760469	0.0120048
ENSBTAG00000006021	-0.497633	5.81284	11.3332	0.000761323	0.0120048
ENSBTAG00000003602	0.494531	3.9943	11.3186	0.000767332	0.0120745
ENSBTAG00000011815	-0.473107	4.48726	11.3157	0.000768537	0.0120745
ENSBTAG00000005847	0.808374	2.12017	11.3154	0.000768672	0.0120745
ENSBTAG00000006837	0.458357	4.68396	11.3141	0.000769205	0.0120745
ENSBTAG00000000290	0.467658	4.71907	11.3003	0.000774962	0.0121238
ENSBTAG00000004874	-0.463543	4.80849	11.2986	0.000775654	0.0121238
ENSBTAG00000003305	-0.878057	7.89716	11.2985	0.0007757	0.0121238
ENSBTAG00000046161	-1.15533	5.6924	11.2982	0.000775818	0.0121238
ENSBTAG00000020933	0.495819	3.75276	11.2925	0.000778196	0.0121473
ENSBTAG00000019953	0.585411	7.98159	11.2883	0.000779965	0.0121614
ENSBTAG00000045717	0.606519	2.30112	11.2849	0.000781419	0.0121704
ENSBTAG00000001610	4.09475	-2.58503	11.2707	0.000787393	0.0122498
ENSBTAG00000016600	0.546145	2.78437	11.2589	0.000792426	0.0123144
ENSBTAG00000017079	0.429199	4.89534	11.2514	0.000795627	0.0123504
ENSBTAG00000017393	0.497355	3.93836	11.2491	0.000796615	0.012352
ENSBTAG00000003062	0.684423	2.91155	11.2382	0.000801288	0.0124077
ENSBTAG00000000266	0.498257	4.00452	11.2366	0.000801985	0.0124077
ENSBTAG00000004471	0.464082	5.48029	11.2262	0.000806527	0.0124641
ENSBTAG00000005385	-0.562121	2.91219	11.2235	0.000807694	0.0124683
ENSBTAG00000005310	0.733647	1.31771	11.22	0.00080921	0.0124779
ENSBTAG00000004517	0.411281	5.24893	11.2119	0.000812754	0.0125187
ENSBTAG00000008279	-0.820266	1.67833	11.2063	0.000815179	0.0125423
ENSBTAG00000038283	0.578196	3.18317	11.2019	0.00081714	0.0125586
ENSBTAG00000008696	0.465181	5.75111	11.1927	0.000821196	0.0126044
ENSBTAG00000012177	-0.495139	5.6733	11.1911	0.000821925	0.0126044
ENSBTAG00000006709	-2.48858	-2.94659	11.1764	0.000828439	0.0126903
ENSBTAG00000010311	-0.475301	4.26715	11.1729	0.000830007	0.0127004
ENSBTAG00000018669	-0.863631	1.1921	11.1668	0.000832734	0.0127282
ENSBTAG00000002492	0.708985	2.17337	11.1637	0.00083412	0.012734
ENSBTAG00000016275	0.769735	0.649701	11.1619	0.00083494	0.012734
ENSBTAG00000018417	-0.571803	5.89252	11.1583	0.000836544	0.0127445
ENSBTAG00000015438	-0.768987	5.71812	11.1526	0.000839127	0.0127699
ENSBTAG00000012830	-0.481719	3.53411	11.1426	0.00084368	0.0128252
ENSBTAG00000015151	0.849207	1.74766	11.1316	0.000848676	0.0128871
ENSBTAG00000007638	-0.896257	0.325784	11.1288	0.00084996	0.0128926
ENSBTAG00000039782	0.93073	1.09068	11.1233	0.000852493	0.012917
ENSBTAG00000010249	-0.444253	5.23374	11.1194	0.000854283	0.0129301
ENSBTAG00000011818	-0.917025	-0.05663	11.1152	0.000856231	0.0129364
ENSBTAG00000000672	0.460353	5.23027	11.1145	0.000856553	0.0129364
ENSBTAG00000047213	0.736423	1.73526	11.1122	0.000857602	0.0129382
ENSBTAG00000014074	0.830727	0.736796	11.1068	0.000860109	0.0129583
ENSBTAG00000009568	1.01628	0.372892	11.1038	0.0008615	0.0129583
ENSBTAG00000009852	0.742134	2.01808	11.1018	0.00086244	0.0129583
ENSBTAG00000008283	0.436676	5.8249	11.1001	0.000863246	0.0129583
ENSBTAG00000015333	0.462011	5.073	11.0994	0.000863579	0.0129583
ENSBTAG00000006347	-0.469882	3.99983	11.0967	0.00086481	0.0129629
ENSBTAG00000003215	0.428691	4.98964	11.0777	0.000873736	0.0130822
ENSBTAG00000012977	-0.682994	1.59762	11.0757	0.000874645	0.0130822
ENSBTAG00000010619	0.479506	4.38347	11.0665	0.000879036	0.0131338
ENSBTAG00000015092	-0.496271	4.15318	11.0625	0.000880923	0.0131479
ENSBTAG00000003813	-0.533124	3.3911	11.052	0.000885917	0.0131941
ENSBTAG00000001478	0.694437	1.29099	11.0502	0.000886761	0.0131941
ENSBTAG00000027916	0.47382	5.7847	11.05	0.000886857	0.0131941
ENSBTAG00000035998	-0.569991	6.2068	11.0457	0.000888947	0.0132111
ENSBTAG00000015479	-0.475597	3.90576	11.0244	0.000899208	0.0133479
ENSBTAG00000005532	-0.40303	4.80561	11.0226	0.000900065	0.0133479
ENSBTAG00000018263	0.435372	6.18938	11.0177	0.000902443	0.013369
ENSBTAG00000021988	0.657224	2.37927	11.0046	0.000908854	0.0134497
ENSBTAG00000025099	0.46897	6.49171	10.9979	0.000912133	0.0134839
ENSBTAG00000015728	0.689051	2.683	10.9925	0.000914797	0.013509
ENSBTAG00000013793	0.81521	0.797356	10.9871	0.000917458	0.013534
ENSBTAG00000014181	0.464614	4.85184	10.9808	0.000920593	0.0135529
ENSBTAG00000011954	-0.503529	4.99852	10.9795	0.000921259	0.0135529
ENSBTAG00000003067	-0.611148	5.25167	10.9787	0.000921657	0.0135529
ENSBTAG00000047389	0.688753	1.96409	10.9743	0.000923839	0.0135707
ENSBTAG00000021801	0.49146	3.53868	10.9634	0.000929291	0.0136125
ENSBTAG00000003116	0.421812	4.97259	10.9602	0.000930888	0.0136125
ENSBTAG00000002520	0.511825	3.92922	10.9601	0.000930937	0.0136125
ENSBTAG00000003777	-0.754684	1.65114	10.9593	0.00093133	0.0136125
ENSBTAG00000002275	0.475171	4.07534	10.9581	0.000931963	0.0136125
ENSBTAG00000007596	0.788325	0.815844	10.9569	0.000932534	0.0136125
ENSBTAG00000019857	0.609751	4.00824	10.9519	0.000935057	0.013635
ENSBTAG00000040460	-2.76017	-1.67212	10.9452	0.000938485	0.0136707
ENSBTAG00000019077	-0.432725	6.25183	10.9413	0.00094046	0.0136852
ENSBTAG00000021140	0.545914	3.55542	10.9388	0.000941694	0.0136889
ENSBTAG00000004999	0.561612	7.31623	10.9356	0.000943347	0.0136986
ENSBTAG00000019419	-0.446838	5.47616	10.933	0.000944675	0.0137037
ENSBTAG00000012632	-0.437409	5.83347	10.9152	0.000953808	0.0138051
ENSBTAG00000030523	0.572435	4.36226	10.9137	0.000954556	0.0138051
ENSBTAG00000031524	-0.466929	5.47212	10.9135	0.000954636	0.0138051
ENSBTAG00000007187	-0.50665	5.49813	10.9104	0.00095627	0.0138144
ENSBTAG00000019617	0.581474	3.4832	10.9039	0.000959625	0.0138486
ENSBTAG00000015188	0.540374	5.8351	10.9009	0.000961193	0.0138569
ENSBTAG00000015136	-0.417284	5.14131	10.8981	0.000962612	0.013863
ENSBTAG00000015590	0.582004	3.25708	10.8945	0.000964484	0.0138756
ENSBTAG00000007728	-0.438275	6.35087	10.8874	0.000968196	0.0139007
ENSBTAG00000020059	0.519022	3.31741	10.8874	0.000968216	0.0139007
ENSBTAG00000010909	0.545323	3.27791	10.8783	0.000972971	0.0139546
ENSBTAG00000038251	0.737393	1.75138	10.8676	0.000978607	0.014021
ENSBTAG00000036154	0.879622	4.17396	10.865	0.000979965	0.0140261
ENSBTAG00000010590	0.523172	4.53078	10.8619	0.000981615	0.0140343
ENSBTAG00000018847	-0.393481	4.89316	10.8598	0.000982737	0.0140343
ENSBTAG00000038434	0.726336	3.66269	10.8583	0.000983559	0.0140343
ENSBTAG00000019414	0.579536	4.75444	10.8558	0.000984891	0.014039
ENSBTAG00000020469	1.32202	-1.3969	10.8505	0.000987678	0.0140643
ENSBTAG00000014253	0.463101	3.97046	10.8406	0.00099297	0.0141017
ENSBTAG00000005761	-0.597326	6.73085	10.8398	0.000993394	0.0141017
ENSBTAG00000002025	0.544766	2.76033	10.8396	0.000993537	0.0141017
ENSBTAG00000020418	0.490229	3.82667	10.8365	0.000995198	0.0141017
ENSBTAG00000014615	1.25098	-0.567499	10.8345	0.00099628	0.0141017
ENSBTAG00000007757	-0.415455	5.42107	10.834	0.000996546	0.0141017
ENSBTAG00000005273	0.597752	4.0023	10.8284	0.000999563	0.0141017
ENSBTAG00000038920	0.54106	4.92737	10.8267	0.00100048	0.0141017
ENSBTAG00000020451	0.433961	4.9872	10.8264	0.00100063	0.0141017
ENSBTAG00000016299	-0.523302	3.39676	10.825	0.00100139	0.0141017
ENSBTAG00000012677	0.494308	5.21825	10.8246	0.00100158	0.0141017
ENSBTAG00000039856	0.849369	2.03924	10.8231	0.00100243	0.0141017
ENSBTAG00000004136	0.456044	5.17927	10.8209	0.00100363	0.0141044
ENSBTAG00000011973	1.06886	-0.18093	10.8138	0.00100748	0.0141442
ENSBTAG00000000183	0.583621	4.78077	10.8041	0.00101275	0.0141964
ENSBTAG00000015919	-1.19313	2.97657	10.8032	0.00101323	0.0141964
ENSBTAG00000010144	0.672701	2.13577	10.7983	0.00101593	0.0142045
ENSBTAG00000023054	0.614524	3.14293	10.7979	0.00101615	0.0142045
ENSBTAG00000031707	0.578431	3.41451	10.7962	0.00101707	0.0142045
ENSBTAG00000009151	0.700882	2.21346	10.794	0.00101832	0.0142045
ENSBTAG00000002594	0.833973	1.36042	10.7929	0.00101889	0.0142045
ENSBTAG00000014126	0.544245	2.95205	10.7881	0.00102156	0.0142274
ENSBTAG00000006395	-0.410384	6.0169	10.7781	0.0010271	0.0142903
ENSBTAG00000016838	0.446905	5.02797	10.7716	0.00103068	0.0143259
ENSBTAG00000004021	0.501337	3.47788	10.7651	0.0010343	0.01436
ENSBTAG00000005475	-0.945578	0.0656194	10.7635	0.0010352	0.01436
ENSBTAG00000031572	0.621818	2.49213	10.7567	0.001039	0.0143808
ENSBTAG00000006937	0.770739	2.06669	10.7549	0.00104006	0.0143808
ENSBTAG00000014722	0.527227	3.35646	10.7545	0.00104024	0.0143808
ENSBTAG00000016137	0.805373	2.63044	10.7531	0.00104106	0.0143808
ENSBTAG00000005124	1.00587	-0.369106	10.7517	0.00104185	0.0143808
ENSBTAG00000002795	0.477723	4.79996	10.749	0.00104337	0.0143876
ENSBTAG00000019062	0.618098	3.63683	10.7468	0.0010446	0.0143904
ENSBTAG00000015639	-0.422629	4.87191	10.7416	0.00104752	0.0144163
ENSBTAG00000016824	-0.431573	4.90951	10.7305	0.00105385	0.0144892
ENSBTAG00000005816	-0.607807	7.71175	10.7218	0.00105883	0.0145349
ENSBTAG00000014215	-0.460253	4.30434	10.721	0.00105926	0.0145349
ENSBTAG00000005311	-0.56397	1.94959	10.7077	0.00106693	0.0146257
ENSBTAG00000008060	-0.461981	4.00778	10.7054	0.00106825	0.0146295
ENSBTAG00000016267	-0.826959	1.24306	10.7017	0.00107035	0.0146408
ENSBTAG00000004091	1.00224	1.07853	10.7003	0.00107117	0.0146408
ENSBTAG00000016696	-0.411533	5.002	10.6985	0.00107223	0.0146408
ENSBTAG00000012545	0.43178	5.202	10.6898	0.00107727	0.0146703
ENSBTAG00000012755	-0.426362	4.77781	10.6891	0.00107766	0.0146703
ENSBTAG00000007749	-0.456348	5.13888	10.6881	0.00107828	0.0146703
ENSBTAG00000021705	-0.582366	4.86599	10.6875	0.00107859	0.0146703
ENSBTAG00000005212	0.900071	0.663537	10.6807	0.0010826	0.0146998
ENSBTAG00000006836	0.471374	3.62258	10.6802	0.00108287	0.0146998
ENSBTAG00000017840	0.494455	6.65592	10.6685	0.00108976	0.0147789
ENSBTAG00000011902	-0.42555	5.87823	10.6662	0.0010911	0.0147828
ENSBTAG00000013076	-0.394685	5.33149	10.6605	0.00109449	0.0148144
ENSBTAG00000013556	-0.456231	6.99589	10.6544	0.00109808	0.0148346
ENSBTAG00000004115	0.458032	5.75537	10.6534	0.00109867	0.0148346
ENSBTAG00000006111	0.632122	2.69075	10.6526	0.00109917	0.0148346
ENSBTAG00000019155	0.935318	0.261955	10.6398	0.00110677	0.0149227
ENSBTAG00000043568	-0.70511	8.69764	10.6314	0.00111186	0.0149769
ENSBTAG00000007335	0.426528	5.79248	10.6246	0.00111591	0.0150169
ENSBTAG00000009519	0.808713	1.35132	10.6115	0.00112387	0.0151095
ENSBTAG00000046580	-1.11308	5.82587	10.6055	0.00112752	0.0151439
ENSBTAG00000017493	0.547051	3.02768	10.603	0.00112904	0.0151498
ENSBTAG00000031814	-1.13632	11.4125	10.5873	0.00113869	0.0152645
ENSBTAG00000005295	0.435331	4.42052	10.585	0.00114007	0.0152684
ENSBTAG00000047062	-1.1614	-0.797761	10.5819	0.00114199	0.0152795
ENSBTAG00000023601	-0.523678	2.96721	10.5785	0.00114413	0.0152935
ENSBTAG00000012058	-0.417968	4.84144	10.5735	0.00114719	0.0153196
ENSBTAG00000013485	-0.599624	2.04246	10.567	0.00115125	0.0153592
ENSBTAG00000006002	0.438251	4.92489	10.5613	0.00115482	0.0153921
ENSBTAG00000021968	1.10147	-0.513736	10.5587	0.00115644	0.015399
ENSBTAG00000012634	-0.461408	5.05104	10.5537	0.00115956	0.0154051
ENSBTAG00000005652	-0.481555	3.71117	10.5504	0.00116162	0.0154051
ENSBTAG00000046514	-0.420404	5.5976	10.5495	0.00116222	0.0154051
ENSBTAG00000001792	-0.546013	4.90831	10.549	0.00116249	0.0154051
ENSBTAG00000021843	0.502075	3.96609	10.5469	0.00116385	0.0154051
ENSBTAG00000040206	0.793005	1.15594	10.5442	0.00116553	0.0154051
ENSBTAG00000012745	-0.414587	5.11936	10.5431	0.00116624	0.0154051
ENSBTAG00000007288	0.728079	1.92017	10.541	0.00116753	0.0154051
ENSBTAG00000008406	-0.524897	4.82206	10.5406	0.00116779	0.0154051
ENSBTAG00000012406	-1.28279	5.90022	10.5404	0.00116794	0.0154051
ENSBTAG00000003842	0.414411	4.86143	10.5254	0.00117746	0.015516
ENSBTAG00000013652	0.696056	2.30684	10.5153	0.00118388	0.0155859
ENSBTAG00000003960	0.658844	2.41902	10.5123	0.00118586	0.0155972
ENSBTAG00000002086	0.424348	5.73497	10.5084	0.00118833	0.015615
ENSBTAG00000011626	0.400525	5.43832	10.4976	0.00119532	0.0156921
ENSBTAG00000016462	0.68531	2.80241	10.4933	0.00119809	0.0157136
ENSBTAG00000011446	-0.786747	4.18847	10.4886	0.00120115	0.015739
ENSBTAG00000005503	-0.422921	4.75021	10.4812	0.00120597	0.0157857
ENSBTAG00000014205	0.614599	3.76038	10.4796	0.00120698	0.0157857
ENSBTAG00000000105	0.459464	6.31111	10.4744	0.00121037	0.0158052
ENSBTAG00000014646	-0.491408	4.67094	10.4739	0.00121073	0.0158052
ENSBTAG00000006374	-0.479886	4.17678	10.4676	0.00121486	0.0158443
ENSBTAG00000034823	0.392644	5.14642	10.4633	0.00121769	0.0158588
ENSBTAG00000019581	0.502637	6.24439	10.4625	0.00121824	0.0158588
ENSBTAG00000005251	0.469788	3.82092	10.4496	0.00122677	0.0159286
ENSBTAG00000013114	0.449151	5.35088	10.4495	0.00122682	0.0159286
ENSBTAG00000047254	-0.495081	4.91053	10.4492	0.00122706	0.0159286
ENSBTAG00000008116	-0.393316	5.31599	10.4475	0.00122818	0.0159286
ENSBTAG00000019601	0.696757	2.32385	10.4436	0.00123076	0.0159473
ENSBTAG00000015268	-0.521603	2.98136	10.4316	0.00123875	0.0160359
ENSBTAG00000005647	-0.471517	5.85092	10.4281	0.00124112	0.0160518
ENSBTAG00000017496	-0.645103	4.72132	10.4152	0.00124984	0.0161199
ENSBTAG00000002590	-0.42657	5.86984	10.4144	0.00125035	0.0161199
ENSBTAG00000019895	0.679351	1.60606	10.413	0.00125134	0.0161199
ENSBTAG00000005718	-0.52005	5.57061	10.4114	0.00125239	0.0161199
ENSBTAG00000018260	0.662196	1.79887	10.4105	0.00125304	0.0161199
ENSBTAG00000004829	-0.41562	5.34257	10.41	0.00125332	0.0161199
ENSBTAG00000010987	0.5304	4.12586	10.4053	0.00125651	0.0161461
ENSBTAG00000047766	-1.55986	-1.15669	10.3944	0.00126399	0.0162273
ENSBTAG00000009482	0.819635	1.84204	10.3921	0.00126553	0.016232
ENSBTAG00000031940	0.632942	2.26199	10.3845	0.00127076	0.0162774
ENSBTAG00000012335	-1.12569	6.39153	10.3836	0.0012714	0.0162774
ENSBTAG00000009994	0.737647	1.50588	10.3799	0.00127395	0.0162951
ENSBTAG00000004315	-0.531693	6.81566	10.3737	0.00127823	0.0163349
ENSBTAG00000000640	-0.454842	4.60167	10.3689	0.00128155	0.0163623
ENSBTAG00000024756	-0.49644	3.67175	10.3658	0.00128372	0.0163739
ENSBTAG00000021060	-0.467242	4.16475	10.3641	0.00128487	0.0163739
ENSBTAG00000002668	0.810164	0.842506	10.3625	0.00128598	0.0163739
ENSBTAG00000016649	-0.468893	4.50896	10.3606	0.00128735	0.0163758
ENSBTAG00000002650	-0.39668	5.56006	10.359	0.00128848	0.0163758
ENSBTAG00000002625	0.453661	4.40489	10.3502	0.00129461	0.0164388
ENSBTAG00000003044	0.429688	4.98782	10.3457	0.0012978	0.0164643
ENSBTAG00000020518	-0.446603	5.58974	10.3425	0.00130003	0.0164777
ENSBTAG00000024485	0.483541	3.69535	10.3407	0.00130127	0.0164784
ENSBTAG00000014239	-0.539062	3.7607	10.3373	0.00130372	0.0164945
ENSBTAG00000012357	0.973745	-0.0167492	10.3242	0.00131299	0.0165967
ENSBTAG00000006277	-0.445877	4.47275	10.3197	0.00131621	0.0166223
ENSBTAG00000047914	-1.29817	2.76964	10.3131	0.00132089	0.0166664
ENSBTAG00000008367	0.555624	3.60065	10.2996	0.00133057	0.0167669
ENSBTAG00000007193	-0.697539	5.35105	10.2987	0.00133126	0.0167669
ENSBTAG00000014430	-0.569936	2.63149	10.288	0.00133898	0.0168489
ENSBTAG00000017253	-0.529394	2.86363	10.278	0.00134628	0.0169256
ENSBTAG00000000746	0.570638	4.17345	10.2706	0.00135166	0.0169779
ENSBTAG00000017488	0.518181	3.77249	10.2679	0.00135362	0.0169872
ENSBTAG00000001886	0.61219	2.02909	10.2558	0.00136256	0.0170766
ENSBTAG00000013317	0.501365	4.1811	10.2548	0.0013633	0.0170766
ENSBTAG00000012908	0.654245	3.04363	10.2533	0.00136441	0.0170766
ENSBTAG00000005147	0.504398	3.88396	10.2356	0.00137752	0.0172252
ENSBTAG00000046409	0.720739	1.58134	10.2278	0.00138342	0.0172835
ENSBTAG00000000137	0.585972	4.22696	10.2231	0.00138691	0.0173116
ENSBTAG00000009584	0.422969	6.07167	10.2208	0.00138865	0.0173178
ENSBTAG00000003456	0.706277	2.09685	10.2055	0.00140022	0.0174407
ENSBTAG00000008695	0.463003	6.12315	10.204	0.00140134	0.0174407
ENSBTAG00000002457	-0.463725	6.19205	10.2028	0.00140225	0.0174407
ENSBTAG00000009677	-0.684791	7.34857	10.2009	0.00140371	0.0174432
ENSBTAG00000015291	0.570015	3.34758	10.197	0.00140666	0.0174577
ENSBTAG00000033429	-2.09385	-2.95076	10.195	0.00140822	0.0174577
ENSBTAG00000016948	-0.599023	3.09692	10.1945	0.00140862	0.0174577
ENSBTAG00000017362	0.448302	4.71123	10.1871	0.00141426	0.0174978
ENSBTAG00000040061	0.811626	2.6056	10.187	0.00141437	0.0174978
ENSBTAG00000025571	-0.47434	4.25213	10.1838	0.00141681	0.0175125
ENSBTAG00000002096	-0.781263	6.79702	10.1765	0.00142238	0.0175658
ENSBTAG00000011146	0.451649	7.37925	10.1737	0.00142454	0.0175769
ENSBTAG00000016133	-0.45369	4.28295	10.1674	0.00142949	0.0176223
ENSBTAG00000002191	-0.440466	5.6967	10.1624	0.00143337	0.0176546
ENSBTAG00000014046	-0.797132	3.97976	10.1561	0.00143824	0.017699
ENSBTAG00000010134	0.412991	5.18103	10.154	0.00143988	0.0177036
ENSBTAG00000029930	1.35424	-1.69852	10.135	0.00145484	0.0178717
ENSBTAG00000006904	-0.992658	0.436364	10.133	0.00145635	0.0178745
ENSBTAG00000021939	-0.389396	5.21549	10.1313	0.00145771	0.0178755
ENSBTAG00000003208	0.473927	3.86433	10.1288	0.00145974	0.0178838
ENSBTAG00000025035	2.6201	-3.52989	10.127	0.00146116	0.0178838
ENSBTAG00000001353	-0.412792	6.09737	10.1256	0.00146223	0.0178838
ENSBTAG00000017021	-0.593348	4.58885	10.1194	0.00146714	0.0179281
ENSBTAG00000019217	0.607252	3.29836	10.1005	0.00148232	0.0180978
ENSBTAG00000004850	0.568882	2.83825	10.0977	0.00148453	0.0181002
ENSBTAG00000003388	-0.420036	4.54187	10.097	0.00148511	0.0181002
ENSBTAG00000013042	0.473962	4.80145	10.0946	0.00148708	0.0181046
ENSBTAG00000018534	-0.40619	4.56356	10.0933	0.00148806	0.0181046
ENSBTAG00000000025	0.403386	5.8002	10.0896	0.00149107	0.0181102
ENSBTAG00000030592	-0.509238	4.19009	10.0896	0.00149112	0.0181102
ENSBTAG00000036262	0.40607	4.93063	10.0862	0.00149381	0.0181271
ENSBTAG00000015380	1.60919	-2.29806	10.083	0.00149645	0.0181433
ENSBTAG00000022019	-1.78574	-2.99179	10.0792	0.00149955	0.0181651
ENSBTAG00000003484	-0.486505	4.0418	10.0721	0.00150534	0.0182195
ENSBTAG00000017128	0.489484	5.27417	10.07	0.00150703	0.0182241
ENSBTAG00000006155	-0.761907	2.34311	10.0683	0.00150845	0.0182254
ENSBTAG00000004337	-0.698917	1.30132	10.0631	0.00151266	0.0182465
ENSBTAG00000039696	0.417169	6.20544	10.063	0.00151281	0.0182465
ENSBTAG00000010052	0.702876	1.44428	10.0533	0.00152074	0.0183263
ENSBTAG00000012272	0.468561	4.3287	10.0411	0.00153082	0.0184319
ENSBTAG00000009216	0.595277	5.49035	10.0367	0.00153455	0.0184459
ENSBTAG00000015343	-0.458996	4.14708	10.0355	0.00153549	0.0184459
ENSBTAG00000014059	0.670572	2.81212	10.035	0.00153594	0.0184459
ENSBTAG00000013899	0.508987	4.24369	10.0329	0.00153771	0.0184512
ENSBTAG00000011087	0.626896	3.61791	10.0307	0.00153951	0.018457
ENSBTAG00000001933	-0.430845	6.33734	10.0284	0.00154148	0.0184646
ENSBTAG00000012454	0.578075	3.44419	10.022	0.00154678	0.0185123
ENSBTAG00000013329	-0.453714	6.62867	10.0201	0.00154842	0.018516
ENSBTAG00000020600	0.811757	1.04067	10.0168	0.00155115	0.0185327
ENSBTAG00000016046	0.690102	1.97504	10.0134	0.00155402	0.0185394
ENSBTAG00000012552	0.427344	4.7894	10.013	0.00155436	0.0185394
ENSBTAG00000007609	-0.406987	4.88339	10.0005	0.00156501	0.0186389
ENSBTAG00000031473	0.427592	4.75832	10	0.00156537	0.0186389
ENSBTAG00000004575	0.658624	1.36637	9.99549	0.00156924	0.0186551
ENSBTAG00000004247	-1.15595	-0.240199	9.99529	0.00156941	0.0186551
ENSBTAG00000008173	0.431501	4.77136	9.98222	0.00158059	0.018772
ENSBTAG00000011206	0.426095	5.54466	9.97812	0.00158412	0.0187979
ENSBTAG00000015662	0.847951	0.693137	9.97014	0.001591	0.0188635
ENSBTAG00000011147	0.455701	5.17479	9.96402	0.00159629	0.0189102
ENSBTAG00000013905	0.447901	5.74161	9.95964	0.00160009	0.0189392
ENSBTAG00000047919	-0.702847	2.00575	9.9576	0.00160187	0.0189442
ENSBTAG00000004243	0.458162	5.83002	9.9494	0.00160902	0.0190055
ENSBTAG00000015012	-0.52711	2.94371	9.94721	0.00161093	0.0190055
ENSBTAG00000021024	0.51537	7.44637	9.94664	0.00161143	0.0190055
ENSBTAG00000018527	0.534611	2.96731	9.94542	0.0016125	0.0190055
ENSBTAG00000003222	-0.472779	4.17494	9.93787	0.00161912	0.0190674
ENSBTAG00000000859	0.813352	1.06627	9.92353	0.00163179	0.0192004
ENSBTAG00000008439	-0.460305	3.81237	9.91484	0.00163951	0.019275
ENSBTAG00000008611	-0.551062	4.94509	9.91004	0.00164379	0.0192963
ENSBTAG00000005043	-0.508962	5.40125	9.90971	0.00164409	0.0192963
ENSBTAG00000015186	-0.534637	2.70753	9.89894	0.00165374	0.019381
ENSBTAG00000006517	-0.404363	4.82211	9.89855	0.00165409	0.019381
ENSBTAG00000043964	1.58787	-2.02293	9.8948	0.00165747	0.0194043
ENSBTAG00000002302	-0.69059	3.76766	9.87753	0.00167309	0.0195708
ENSBTAG00000012921	-0.59762	2.16926	9.86622	0.00168341	0.019659
ENSBTAG00000018590	0.574743	2.4854	9.86618	0.00168344	0.019659
ENSBTAG00000012215	-0.754448	1.57526	9.86319	0.00168618	0.0196745
ENSBTAG00000009914	-0.487634	5.23798	9.85505	0.00169366	0.0197452
ENSBTAG00000006099	0.376757	5.57941	9.85182	0.00169664	0.0197516
ENSBTAG00000003169	0.524778	3.18774	9.85139	0.00169704	0.0197516
ENSBTAG00000008462	0.546875	4.60021	9.84924	0.00169902	0.0197581
ENSBTAG00000039343	1.17766	0.0711249	9.84289	0.00170489	0.0198009
ENSBTAG00000002999	-0.457545	4.18916	9.8422	0.00170553	0.0198009
ENSBTAG00000002627	0.53601	3.39458	9.83637	0.00171095	0.0198473
ENSBTAG00000020378	0.517963	2.92233	9.83406	0.0017131	0.0198557
ENSBTAG00000032518	0.802866	0.779077	9.83203	0.00171499	0.0198596
ENSBTAG00000020405	-0.451186	5.17914	9.82941	0.00171743	0.0198596
ENSBTAG00000031851	-0.681437	8.46405	9.82913	0.0017177	0.0198596
ENSBTAG00000009109	0.572974	2.75217	9.82687	0.0017198	0.0198674
ENSBTAG00000013191	-1.32034	0.72497	9.82121	0.00172511	0.0198983
ENSBTAG00000044006	-0.62511	2.93047	9.82098	0.00172533	0.0198983
ENSBTAG00000010169	0.552821	3.50112	9.81866	0.00172751	0.019907
ENSBTAG00000000830	0.489665	3.53961	9.8154	0.00173057	0.0199258
ENSBTAG00000022028	-0.541985	6.20459	9.81209	0.00173368	0.0199452
ENSBTAG00000016630	0.966953	0.222317	9.80529	0.0017401	0.0200026
ENSBTAG00000014027	0.871115	0.799409	9.80275	0.00174251	0.0200138
ENSBTAG00000027932	0.507315	5.76196	9.78698	0.00175752	0.0201695
ENSBTAG00000007453	-0.386706	5.16648	9.78417	0.00176021	0.0201718
ENSBTAG00000018969	-0.475739	3.7296	9.78043	0.00176379	0.0201718
ENSBTAG00000001460	0.521561	4.52869	9.77969	0.0017645	0.0201718
ENSBTAG00000000103	-0.504931	4.39072	9.7783	0.00176584	0.0201718
ENSBTAG00000007619	-0.589139	1.65296	9.77783	0.00176629	0.0201718
ENSBTAG00000007554	-1.24617	5.92009	9.77772	0.00176639	0.0201718
ENSBTAG00000011889	-0.533015	2.41626	9.75626	0.00178713	0.020392
ENSBTAG00000019780	-0.410235	5.96222	9.75471	0.00178864	0.0203926
ENSBTAG00000040350	0.925446	1.47082	9.74737	0.00179579	0.0204574
ENSBTAG00000017053	0.56632	2.60046	9.74481	0.00179829	0.0204692
ENSBTAG00000023487	-0.467457	5.66615	9.74082	0.0018022	0.0204908
ENSBTAG00000020233	0.663414	2.12484	9.73987	0.00180313	0.0204908
ENSBTAG00000004672	0.532805	4.52634	9.73628	0.00180666	0.0204975
ENSBTAG00000020796	0.486391	3.3105	9.73409	0.00180882	0.0204975
ENSBTAG00000010821	1.09484	-0.437234	9.73391	0.00180899	0.0204975
ENSBTAG00000002923	0.601636	7.10557	9.73329	0.0018096	0.0204975
ENSBTAG00000021675	0.457371	5.55163	9.73039	0.00181246	0.0205133
ENSBTAG00000002432	0.487867	2.78106	9.71876	0.00182397	0.0205967
ENSBTAG00000039657	-0.616654	3.08792	9.71848	0.00182425	0.0205967
ENSBTAG00000018024	0.673815	1.76606	9.71846	0.00182426	0.0205967
ENSBTAG00000015037	-0.545365	2.3885	9.71544	0.00182726	0.0205976
ENSBTAG00000001403	0.539554	2.48639	9.71541	0.00182729	0.0205976
ENSBTAG00000031696	0.637761	4.13694	9.70929	0.00183339	0.0206329
ENSBTAG00000010001	0.445347	4.85557	9.70925	0.00183343	0.0206329
ENSBTAG00000019304	0.936077	-0.220682	9.70782	0.00183486	0.0206329
ENSBTAG00000047883	0.653087	1.42431	9.70324	0.00183943	0.0206617
ENSBTAG00000020296	0.503974	4.30215	9.7023	0.00184038	0.0206617
ENSBTAG00000017729	0.506768	3.12758	9.68433	0.00185846	0.0208479
ENSBTAG00000016747	-0.418945	5.20405	9.67613	0.00186678	0.0209202
ENSBTAG00000017385	0.653513	1.74219	9.67502	0.0018679	0.0209202
ENSBTAG00000014831	-2.14474	-2.84031	9.66963	0.00187339	0.0209649
ENSBTAG00000001767	-0.439186	3.7872	9.66699	0.00187609	0.0209782
ENSBTAG00000016746	-0.539355	4.49751	9.66403	0.00187911	0.0209952
ENSBTAG00000038093	1.31896	-0.705265	9.66124	0.00188196	0.0210102
ENSBTAG00000011589	0.686064	2.00358	9.65286	0.00189057	0.0210781
ENSBTAG00000018254	0.417275	6.71655	9.65238	0.00189106	0.0210781
ENSBTAG00000017455	0.582483	2.95589	9.6505	0.001893	0.0210828
ENSBTAG00000004632	-0.408832	5.63609	9.6476	0.00189599	0.0210832
ENSBTAG00000014429	0.532743	5.56135	9.64754	0.00189606	0.0210832
ENSBTAG00000008365	0.654872	2.56692	9.63968	0.00190418	0.0211568
ENSBTAG00000022242	-0.405402	5.66067	9.63564	0.00190838	0.0211865
ENSBTAG00000031741	0.558669	2.30202	9.61698	0.00192786	0.0213858
ENSBTAG00000015804	-0.437023	4.2276	9.61195	0.00193315	0.0214274
ENSBTAG00000005631	-0.449886	6.34117	9.60985	0.00193536	0.0214349
ENSBTAG00000020646	0.877008	0.162732	9.60769	0.00193764	0.0214431
ENSBTAG00000021052	-0.436777	4.26023	9.60569	0.00193975	0.0214495
ENSBTAG00000009742	-0.527931	4.23962	9.59133	0.00195498	0.0216008
ENSBTAG00000046529	1.30782	-1.69019	9.58717	0.00195942	0.0216053
ENSBTAG00000005089	-0.413942	5.10453	9.58702	0.00195958	0.0216053
ENSBTAG00000010721	-0.546628	6.10198	9.58659	0.00196004	0.0216053
ENSBTAG00000001645	-0.42263	4.14023	9.58022	0.00196685	0.0216562
ENSBTAG00000022381	0.867471	1.50703	9.57915	0.00196799	0.0216562
ENSBTAG00000008340	-0.555318	3.19239	9.57793	0.00196931	0.0216562
ENSBTAG00000012164	1.19945	-1.25984	9.57416	0.00197335	0.0216688
ENSBTAG00000039861	-1.58555	6.60096	9.57397	0.00197356	0.0216688
ENSBTAG00000009873	0.623016	2.72964	9.57247	0.00197516	0.0216694
ENSBTAG00000003702	0.450826	4.48849	9.5688	0.00197912	0.0216808
ENSBTAG00000007942	0.5516	3.47148	9.56827	0.00197969	0.0216808
ENSBTAG00000015772	-0.794047	3.09187	9.56618	0.00198195	0.0216808
ENSBTAG00000001987	0.451593	6.15498	9.56574	0.00198242	0.0216808
ENSBTAG00000014669	-0.529474	3.60214	9.56282	0.00198558	0.0216984
ENSBTAG00000001034	0.889633	0.248128	9.55375	0.00199541	0.0217887
ENSBTAG00000046144	0.756262	2.92778	9.53848	0.00201208	0.0219535
ENSBTAG00000006927	-0.425601	6.078	9.53644	0.00201432	0.0219608
ENSBTAG00000046623	-1.11283	-0.546548	9.53365	0.00201739	0.0219771
ENSBTAG00000008243	0.560925	2.75031	9.51745	0.00203528	0.0221297
ENSBTAG00000006195	-0.38886	5.30334	9.51726	0.00203548	0.0221297
ENSBTAG00000046542	-0.480801	4.4671	9.51666	0.00203615	0.0221297
ENSBTAG00000044049	1.10657	-0.861521	9.5124	0.00204088	0.0221638
ENSBTAG00000001607	0.509818	4.31663	9.50436	0.00204984	0.0222438
ENSBTAG00000044106	-0.528801	3.3751	9.50235	0.00205209	0.0222509
ENSBTAG00000010568	0.498635	4.01349	9.49848	0.00205642	0.0222805
ENSBTAG00000003682	0.856124	0.37685	9.49676	0.00205835	0.0222841
ENSBTAG00000040494	-0.474242	3.82412	9.49402	0.00206143	0.0222981
ENSBTAG00000030769	-0.490607	3.35229	9.49194	0.00206377	0.0222981
ENSBTAG00000007344	1.60645	-2.22488	9.49008	0.00206586	0.0222981
ENSBTAG00000019091	0.513167	2.97828	9.48992	0.00206603	0.0222981
ENSBTAG00000005470	-0.410623	4.91309	9.48123	0.00207585	0.0223808
ENSBTAG00000014508	0.629374	1.87758	9.47749	0.00208008	0.0223808
ENSBTAG00000000642	-0.435507	6.40268	9.47718	0.00208044	0.0223808
ENSBTAG00000033457	0.567882	3.25244	9.4768	0.00208087	0.0223808
ENSBTAG00000003941	0.492903	4.455	9.47605	0.00208171	0.0223808
ENSBTAG00000032200	0.468311	3.65916	9.47104	0.00208741	0.022407
ENSBTAG00000015595	-0.586009	6.08254	9.47029	0.00208826	0.022407
ENSBTAG00000005077	-0.83689	1.47265	9.46824	0.00209059	0.022407
ENSBTAG00000014595	-0.466395	5.40673	9.46695	0.00209207	0.022407
ENSBTAG00000006343	-1.3207	2.17988	9.46685	0.00209218	0.022407
ENSBTAG00000012223	-0.438332	4.57276	9.4631	0.00209646	0.0224357
ENSBTAG00000006204	0.653544	1.77528	9.45638	0.00210416	0.0224942
ENSBTAG00000009287	-0.409283	4.57864	9.45484	0.00210593	0.0224942
ENSBTAG00000047030	-2.15411	-2.51701	9.45406	0.00210682	0.0224942
ENSBTAG00000010357	0.457986	5.02474	9.4527	0.00210838	0.0224942
ENSBTAG00000014101	-0.429151	4.56161	9.44055	0.0021224	0.0226265
ENSBTAG00000045509	0.993643	0.305686	9.43517	0.00212863	0.0226756
ENSBTAG00000015436	-0.439915	3.60561	9.43364	0.00213041	0.0226772
ENSBTAG00000014814	0.564799	3.39726	9.43199	0.00213233	0.0226804
ENSBTAG00000011263	-0.426074	6.01598	9.42926	0.0021355	0.0226968
ENSBTAG00000004937	-0.515544	6.32536	9.41872	0.00214781	0.0228103
ENSBTAG00000021514	-0.408826	5.9249	9.41132	0.00215649	0.0228851
ENSBTAG00000002719	-0.678768	3.82348	9.4068	0.00216182	0.0229241
ENSBTAG00000000811	-0.427723	4.18711	9.40351	0.0021657	0.0229407
ENSBTAG00000019023	-0.38247	5.10681	9.40141	0.00216819	0.0229407
ENSBTAG00000016663	0.436082	4.04636	9.40107	0.00216859	0.0229407
ENSBTAG00000008805	0.396697	4.53819	9.39988	0.00217	0.0229407
ENSBTAG00000021045	0.731575	0.897451	9.39558	0.0021751	0.0229407
ENSBTAG00000048033	0.585301	2.61786	9.39518	0.00217556	0.0229407
ENSBTAG00000005014	0.646803	1.53233	9.39486	0.00217594	0.0229407
ENSBTAG00000009235	1.26189	-0.847605	9.39437	0.00217653	0.0229407
ENSBTAG00000038843	1.15128	-0.727425	9.38315	0.00218989	0.0230641
ENSBTAG00000000736	0.593186	2.12294	9.3664	0.00220999	0.0232583
ENSBTAG00000013074	0.426571	5.06291	9.35661	0.00222183	0.0233652
ENSBTAG00000024708	-0.426138	6.39426	9.35372	0.00222534	0.0233845
ENSBTAG00000016867	1.16638	-0.802221	9.34968	0.00223025	0.0234184
ENSBTAG00000038480	0.523279	2.87228	9.34571	0.00223508	0.023432
ENSBTAG00000005882	0.581573	3.40065	9.34568	0.00223511	0.023432
ENSBTAG00000001098	0.456646	3.17117	9.34448	0.00223658	0.023432
ENSBTAG00000007330	0.470254	4.4937	9.34081	0.00224106	0.0234614
ENSBTAG00000018499	-0.916653	0.273047	9.33344	0.0022501	0.0235384
ENSBTAG00000031071	0.58031	2.2003	9.32671	0.00225838	0.0236072
ENSBTAG00000039242	0.871085	-0.0362468	9.3214	0.00226493	0.023658
ENSBTAG00000038288	0.828167	0.0723728	9.31995	0.00226673	0.0236591
ENSBTAG00000004256	-0.41333	6.70019	9.31827	0.0022688	0.0236594
ENSBTAG00000020144	0.880811	0.936009	9.31718	0.00227015	0.0236594
ENSBTAG00000005497	0.482818	3.76694	9.30796	0.0022816	0.023761
ENSBTAG00000019721	-0.420434	4.51394	9.30504	0.00228524	0.0237812
ENSBTAG00000005102	0.651981	1.74498	9.30092	0.00229039	0.0238117
ENSBTAG00000005984	0.460302	3.98825	9.29996	0.00229159	0.0238117
ENSBTAG00000020700	0.630828	1.51677	9.29253	0.00230091	0.0238907
ENSBTAG00000014179	1.41563	-1.65689	9.29093	0.00230291	0.0238938
ENSBTAG00000002367	-0.55021	2.88675	9.28454	0.00231096	0.0239448
ENSBTAG00000001348	0.55606	3.75166	9.2843	0.00231126	0.0239448
ENSBTAG00000015117	-0.453822	4.18892	9.27309	0.00232545	0.0240739
ENSBTAG00000015297	0.605247	6.27779	9.26676	0.0023335	0.0241366
ENSBTAG00000030222	-0.411612	4.35597	9.26561	0.00233497	0.0241366
ENSBTAG00000045086	1.51595	-1.85274	9.25724	0.00234566	0.0242292
ENSBTAG00000011354	0.425283	4.33263	9.24897	0.00235628	0.0243084
ENSBTAG00000006150	-0.410861	4.33692	9.24767	0.00235795	0.0243084
ENSBTAG00000008797	1.59466	-2.16341	9.24721	0.00235855	0.0243084
ENSBTAG00000002504	0.537134	3.65736	9.24166	0.00236571	0.0243642
ENSBTAG00000010480	-0.395623	4.6946	9.23866	0.00236958	0.0243861
ENSBTAG00000003872	0.446573	3.61152	9.23294	0.00237699	0.0244113
ENSBTAG00000003608	0.858531	-0.0222708	9.23229	0.00237784	0.0244113
ENSBTAG00000008981	0.918196	-0.564336	9.23211	0.00237807	0.0244113
ENSBTAG00000020606	-0.387252	5.23889	9.23137	0.00237903	0.0244113
ENSBTAG00000019907	-0.672366	1.25928	9.22847	0.00238281	0.0244321
ENSBTAG00000047991	0.449545	4.3111	9.22644	0.00238545	0.0244412
ENSBTAG00000043400	0.888749	0.05619	9.22369	0.00238904	0.02446
ENSBTAG00000010515	-0.424963	6.13698	9.21911	0.00239501	0.0245032
ENSBTAG00000013740	-0.465619	4.13033	9.21485	0.0024006	0.0245424
ENSBTAG00000015499	-0.388089	5.74276	9.21215	0.00240415	0.0245607
ENSBTAG00000003257	0.451325	4.90197	9.21068	0.00240607	0.0245623
ENSBTAG00000000940	0.430447	6.63358	9.20585	0.00241242	0.0246092
ENSBTAG00000012419	-0.658742	5.84099	9.20075	0.00241915	0.0246187
ENSBTAG00000003892	0.461813	4.72213	9.20032	0.00241973	0.0246187
ENSBTAG00000039803	-1.05358	-1.15393	9.19874	0.00242182	0.0246187
ENSBTAG00000005426	-0.399746	6.35187	9.19849	0.00242214	0.0246187
ENSBTAG00000008378	0.444591	3.8131	9.19728	0.00242375	0.0246187
ENSBTAG00000017039	-1.47994	-2.47146	9.19714	0.00242394	0.0246187
ENSBTAG00000005744	0.44496	5.55411	9.19436	0.00242762	0.0246382
ENSBTAG00000007427	-0.435402	5.0468	9.19299	0.00242944	0.0246387
ENSBTAG00000003585	0.440392	7.6083	9.188	0.00243607	0.0246829
ENSBTAG00000018852	0.513033	4.35503	9.18589	0.00243888	0.0246829
ENSBTAG00000002705	-0.838131	1.37598	9.18572	0.0024391	0.0246829
ENSBTAG00000013279	-0.627999	1.89561	9.18361	0.00244192	0.0246935
ENSBTAG00000013493	0.51431	3.41428	9.17626	0.00245175	0.0247749
ENSBTAG00000002296	0.394379	5.99518	9.17434	0.00245432	0.024783
ENSBTAG00000018900	-0.385485	6.17567	9.17281	0.00245637	0.0247857
ENSBTAG00000025756	0.442665	3.68348	9.17018	0.0024599	0.0248034
ENSBTAG00000032366	0.657034	1.57383	9.1606	0.00247281	0.0249156
ENSBTAG00000024633	0.587994	4.04389	9.15734	0.00247722	0.0249218
ENSBTAG00000014123	0.912185	1.06427	9.15484	0.00248061	0.0249218
ENSBTAG00000014546	0.834086	1.44597	9.15347	0.00248247	0.0249218
ENSBTAG00000005481	0.500045	4.38092	9.15332	0.00248267	0.0249218
ENSBTAG00000019634	-0.416483	4.64462	9.15322	0.00248281	0.0249218
ENSBTAG00000018127	0.363498	5.65148	9.15223	0.00248415	0.0249218
ENSBTAG00000003501	0.387983	5.32111	9.15071	0.00248621	0.0249246
ENSBTAG00000039302	-0.81079	0.221298	9.13441	0.00250847	0.0251297
ENSBTAG00000012646	2.29566	-2.79253	9.12426	0.00252242	0.0252513
ENSBTAG00000004193	0.400481	6.20591	9.12131	0.00252649	0.0252678
ENSBTAG00000003503	0.550653	1.97291	9.12045	0.00252768	0.0252678
ENSBTAG00000020642	0.387119	4.55965	9.11692	0.00253256	0.0252984
ENSBTAG00000004297	-0.624214	1.40897	9.11256	0.00253861	0.0253335
ENSBTAG00000019777	-0.545283	3.35194	9.11095	0.00254084	0.0253335
ENSBTAG00000008347	-0.533406	2.35883	9.11017	0.00254192	0.0253335
ENSBTAG00000009846	-0.398663	4.88088	9.10916	0.00254333	0.0253335
ENSBTAG00000006114	0.390745	4.48346	9.10741	0.00254576	0.0253396
ENSBTAG00000036367	0.899067	0.31129	9.10519	0.00254885	0.0253457
ENSBTAG00000016229	0.720966	1.24025	9.10366	0.00255098	0.0253457
ENSBTAG00000001663	-0.479212	3.08929	9.10306	0.00255183	0.0253457
ENSBTAG00000035226	0.432532	4.33352	9.09466	0.00256358	0.0254443
ENSBTAG00000013284	0.48879	4.50187	9.09297	0.00256594	0.0254497
ENSBTAG00000001104	0.560454	5.26982	9.0889	0.00257166	0.0254883
ENSBTAG00000047299	-0.450177	5.19615	9.08441	0.00257798	0.0255315
ENSBTAG00000001489	-0.459787	4.0397	9.0832	0.00257968	0.0255315
ENSBTAG00000039686	0.450281	8.09886	9.08049	0.0025835	0.0255512
ENSBTAG00000014511	-0.401767	4.53571	9.0748	0.00259155	0.0255863
ENSBTAG00000008896	0.400052	6.30207	9.07475	0.00259164	0.0255863
ENSBTAG00000004009	-0.467078	3.3444	9.0741	0.00259255	0.0255863
ENSBTAG00000001977	0.475826	3.88475	9.07088	0.00259712	0.0256133
ENSBTAG00000014091	0.455057	6.25309	9.06946	0.00259914	0.0256151
ENSBTAG00000001962	-0.380412	4.70477	9.06213	0.00260957	0.0256998
ENSBTAG00000000308	0.424411	5.40723	9.05762	0.00261603	0.0257333
ENSBTAG00000009228	-0.403728	6.13514	9.05717	0.00261666	0.0257333
ENSBTAG00000009504	-0.404297	4.59719	9.05189	0.00262424	0.0257896
ENSBTAG00000045080	0.977045	-0.963442	9.04689	0.00263143	0.0258409
ENSBTAG00000015220	0.492861	3.94479	9.04528	0.00263373	0.0258409
ENSBTAG00000010957	-0.401831	4.97697	9.04439	0.00263502	0.0258409
ENSBTAG00000008241	-0.394902	4.76069	9.04151	0.00263918	0.0258525
ENSBTAG00000031837	-0.39119	5.84596	9.04101	0.0026399	0.0258525
ENSBTAG00000013393	-0.469866	4.42006	9.03741	0.00264509	0.0258685
ENSBTAG00000001368	-0.65207	6.86686	9.03686	0.0026459	0.0258685
ENSBTAG00000013046	-0.472984	6.8673	9.03603	0.00264709	0.0258685
ENSBTAG00000013175	0.492372	3.12616	9.01966	0.0026709	0.0260829
ENSBTAG00000011545	0.482225	4.94244	9.01667	0.00267529	0.0261074
ENSBTAG00000039453	-0.469816	2.92583	9.01381	0.00267947	0.02613
ENSBTAG00000036078	0.578834	3.16431	9.00472	0.00269284	0.026242
ENSBTAG00000011727	0.516647	3.42821	9.00078	0.00269865	0.0262803
ENSBTAG00000007855	0.567495	2.69377	8.99586	0.00270591	0.0263327
ENSBTAG00000009715	-0.421547	5.27692	8.98372	0.00272395	0.0264897
ENSBTAG00000000134	-0.391887	5.01471	8.97755	0.00273317	0.0265554
ENSBTAG00000013640	1.80155	-2.09885	8.97665	0.00273451	0.0265554
ENSBTAG00000010096	-0.483686	3.05907	8.96975	0.00274487	0.026637
ENSBTAG00000001017	0.692571	2.63754	8.9685	0.00274674	0.026637
ENSBTAG00000035662	-0.533346	3.67435	8.9671	0.00274885	0.026639
ENSBTAG00000019887	-0.56426	2.22773	8.96417	0.00275326	0.0266633
ENSBTAG00000001124	0.613983	1.81086	8.95092	0.0027733	0.0268387
ENSBTAG00000019798	-0.873277	1.0102	8.94029	0.00278949	0.0269766
ENSBTAG00000009694	0.55157	2.73527	8.93674	0.00279492	0.0269868
ENSBTAG00000032839	0.635824	2.13622	8.93639	0.00279545	0.0269868
ENSBTAG00000017133	-0.593314	2.21655	8.9358	0.00279634	0.0269868
ENSBTAG00000001539	0.469121	3.11664	8.93164	0.00280273	0.0270285
ENSBTAG00000009902	-0.45242	3.80607	8.93046	0.00280453	0.0270285
ENSBTAG00000005967	0.483651	4.47537	8.9254	0.00281232	0.0270848
ENSBTAG00000007818	-0.377241	5.51252	8.92379	0.0028148	0.02709
ENSBTAG00000005446	-0.421819	4.45065	8.92049	0.00281989	0.0271203
ENSBTAG00000019738	0.751959	0.984524	8.91693	0.0028254	0.0271546
ENSBTAG00000009490	-0.366404	5.5466	8.91164	0.00283358	0.0272145
ENSBTAG00000022613	-0.445252	4.42116	8.90178	0.00284893	0.027343
ENSBTAG00000032557	-0.407551	5.276	8.89748	0.00285564	0.0273887
ENSBTAG00000012441	0.738154	1.30197	8.89443	0.00286042	0.0274156
ENSBTAG00000008682	0.466185	3.76267	8.8909	0.00286596	0.0274333
ENSBTAG00000018026	-0.461865	3.55142	8.89074	0.0028662	0.0274333
ENSBTAG00000020998	-0.399955	5.91465	8.8851	0.00287508	0.0274995
ENSBTAG00000007268	0.470715	9.82252	8.88284	0.00287864	0.0275146
ENSBTAG00000038051	-0.420021	4.16098	8.87815	0.00288604	0.0275666
ENSBTAG00000011789	0.562565	3.50395	8.87548	0.00289026	0.0275879
ENSBTAG00000016844	1.56102	-1.91091	8.8727	0.00289467	0.0276111
ENSBTAG00000019696	-0.42034	4.20354	8.87078	0.00289771	0.0276213
ENSBTAG00000010968	-0.419768	4.46384	8.86492	0.00290703	0.0276912
ENSBTAG00000021636	0.692625	1.40821	8.86301	0.00291007	0.0277012
ENSBTAG00000037941	-0.407442	4.57556	8.85809	0.00291792	0.0277357
ENSBTAG00000002708	-0.498004	3.3954	8.85699	0.00291969	0.0277357
ENSBTAG00000012880	-0.574538	3.38765	8.85512	0.00292268	0.0277357
ENSBTAG00000029828	1.03947	-0.0195654	8.85496	0.00292293	0.0277357
ENSBTAG00000008562	0.525454	3.20325	8.85452	0.00292363	0.0277357
ENSBTAG00000003408	-0.806261	8.10433	8.8432	0.00294183	0.0278894
ENSBTAG00000013126	-0.429627	4.01067	8.84018	0.0029467	0.0279166
ENSBTAG00000047428	0.587367	2.65216	8.8365	0.00295265	0.027954
ENSBTAG00000003358	0.395432	5.51659	8.83312	0.00295812	0.0279869
ENSBTAG00000006869	0.542655	3.29137	8.82913	0.00296459	0.0280126
ENSBTAG00000023670	0.695897	1.10687	8.82897	0.00296486	0.0280126
ENSBTAG00000021061	-0.41393	6.62236	8.8226	0.00297522	0.028073
ENSBTAG00000012512	-0.398647	4.77547	8.82206	0.0029761	0.028073
ENSBTAG00000010071	0.373028	4.77279	8.82134	0.00297728	0.028073
ENSBTAG00000021776	-0.428553	6.36184	8.81988	0.00297966	0.0280764
ENSBTAG00000004814	0.510916	5.29513	8.81584	0.00298626	0.0281196
ENSBTAG00000016444	0.489515	3.80716	8.81247	0.00299178	0.0281526
ENSBTAG00000021373	-0.393143	4.59769	8.80819	0.00299882	0.0281998
ENSBTAG00000024318	-0.707401	2.2527	8.80476	0.00300446	0.0282338
ENSBTAG00000007898	0.898018	0.587344	8.80041	0.00301163	0.0282728
ENSBTAG00000006568	1.15989	-1.59197	8.79979	0.00301266	0.0282728
ENSBTAG00000020850	-0.374961	4.97993	8.79516	0.00302031	0.0283255
ENSBTAG00000007910	-0.362619	5.58005	8.79208	0.00302541	0.0283448
ENSBTAG00000006893	0.747798	2.05396	8.79086	0.00302744	0.0283448
ENSBTAG00000011424	-0.539302	3.69674	8.79024	0.00302846	0.0283448
ENSBTAG00000005465	-0.382563	5.35716	8.78477	0.00303756	0.0283868
ENSBTAG00000019952	0.459441	3.68787	8.78454	0.00303794	0.0283868
ENSBTAG00000012561	0.463023	4.14432	8.78388	0.00303905	0.0283868
ENSBTAG00000009077	-0.371744	5.04552	8.77955	0.00304627	0.0284352
ENSBTAG00000009046	-1.1984	-1.66636	8.7653	0.00307015	0.028639
ENSBTAG00000003124	0.361404	5.76184	8.76342	0.00307333	0.0286495
ENSBTAG00000016957	0.509479	2.60182	8.75635	0.00308525	0.0287415
ENSBTAG00000001533	0.472581	3.2355	8.7532	0.00309059	0.028772
ENSBTAG00000021170	0.369368	6.12194	8.75186	0.00309287	0.028774
ENSBTAG00000021162	0.480186	3.69821	8.74082	0.00311164	0.0289188
ENSBTAG00000005218	0.455845	4.5646	8.74027	0.00311258	0.0289188
ENSBTAG00000011359	-0.421512	4.52034	8.73586	0.00312012	0.0289696
ENSBTAG00000047561	1.15174	-1.01213	8.73393	0.00312342	0.0289809
ENSBTAG00000009029	-0.542451	2.75799	8.72933	0.00313132	0.0290349
ENSBTAG00000013885	0.39409	5.26231	8.72808	0.00313347	0.0290356
ENSBTAG00000005178	-0.558186	2.08139	8.72575	0.00313748	0.0290423
ENSBTAG00000006087	-0.363929	5.86935	8.72524	0.00313835	0.0290423
ENSBTAG00000007372	0.737241	0.00416126	8.72337	0.00314157	0.0290457
ENSBTAG00000016908	-0.503166	3.38129	8.72198	0.00314397	0.0290457
ENSBTAG00000015553	1.36333	-2.3439	8.7214	0.00314497	0.0290457
ENSBTAG00000014138	0.525123	2.04961	8.71459	0.00315674	0.0291351
ENSBTAG00000015828	-0.599974	6.3889	8.70839	0.00316749	0.0291968
ENSBTAG00000047621	-1.10621	2.43864	8.70802	0.00316813	0.0291968
ENSBTAG00000015006	-0.424213	4.86644	8.70712	0.0031697	0.0291968
ENSBTAG00000011717	-0.369468	5.33488	8.70321	0.0031765	0.0292203
ENSBTAG00000001074	-0.532394	2.75281	8.70315	0.00317661	0.0292203
ENSBTAG00000004950	-0.726256	4.7601	8.70205	0.00317853	0.0292203
ENSBTAG00000019010	-0.435668	3.00798	8.69915	0.00318359	0.0292277
ENSBTAG00000019784	0.472022	3.48323	8.69819	0.00318526	0.0292277
ENSBTAG00000004877	-0.716462	0.95584	8.69799	0.00318562	0.0292277
ENSBTAG00000046846	-0.517874	5.51056	8.69652	0.00318818	0.0292319
ENSBTAG00000034691	-0.380772	5.28413	8.68219	0.00321335	0.0294167
ENSBTAG00000025778	-0.430618	4.60561	8.6816	0.00321438	0.0294167
ENSBTAG00000013253	-0.401073	4.56051	8.68046	0.0032164	0.0294167
ENSBTAG00000007507	-0.532798	2.84236	8.68025	0.00321676	0.0294167
ENSBTAG00000007872	0.395362	5.70592	8.67625	0.00322384	0.0294541
ENSBTAG00000027204	-0.509977	8.42044	8.67471	0.00322656	0.0294541
ENSBTAG00000020654	0.728689	1.58873	8.67436	0.00322718	0.0294541
ENSBTAG00000020721	-0.446011	4.12147	8.67015	0.00323465	0.0295029
ENSBTAG00000013084	-0.40058	6.33815	8.66757	0.00323924	0.0295255
ENSBTAG00000016763	-0.381149	5.92102	8.6649	0.00324397	0.029531
ENSBTAG00000017706	-0.449984	3.78845	8.66485	0.00324407	0.029531
ENSBTAG00000002186	-2.17575	-3.5693	8.6627	0.00324789	0.0295354
ENSBTAG00000014171	0.54265	2.4049	8.66161	0.00324983	0.0295354
ENSBTAG00000007286	-1.07475	-0.0675498	8.66101	0.0032509	0.0295354
ENSBTAG00000011363	0.608116	1.52855	8.65691	0.00325823	0.0295827
ENSBTAG00000012936	-0.374092	4.66156	8.65211	0.00326682	0.0296414
ENSBTAG00000014626	-0.344774	5.24974	8.65011	0.00327042	0.0296548
ENSBTAG00000000758	0.413452	4.40285	8.64435	0.00328078	0.0297294
ENSBTAG00000019929	0.632731	1.36397	8.64126	0.00328634	0.0297518
ENSBTAG00000005891	0.544288	5.13469	8.64061	0.00328752	0.0297518
ENSBTAG00000001867	0.578294	3.30409	8.63926	0.00328995	0.0297546
ENSBTAG00000010428	0.392182	5.2838	8.63801	0.00329221	0.0297557
ENSBTAG00000020538	-0.809928	5.35564	8.63482	0.00329798	0.0297886
ENSBTAG00000005905	0.385187	4.88248	8.6218	0.00332164	0.0299829
ENSBTAG00000000500	-0.488611	2.97278	8.61966	0.00332554	0.0299987
ENSBTAG00000004899	0.602254	3.86243	8.61547	0.00333319	0.0300482
ENSBTAG00000012128	0.585437	1.87321	8.61191	0.00333971	0.0300876
ENSBTAG00000047974	1.40822	-2.36714	8.6085	0.00334598	0.0301246
ENSBTAG00000020669	0.625485	1.51119	8.60364	0.00335491	0.0301855
ENSBTAG00000047059	-0.412179	4.36352	8.59809	0.00336516	0.0302582
ENSBTAG00000015678	0.525139	2.20565	8.59667	0.00336778	0.0302623
ENSBTAG00000044198	-0.426298	4.30274	8.59337	0.00337389	0.0302977
ENSBTAG00000011531	0.390019	5.96302	8.58897	0.00338206	0.0303515
ENSBTAG00000011014	0.741248	0.72749	8.58382	0.00339163	0.0304178
ENSBTAG00000009449	-0.483468	2.6996	8.58261	0.00339389	0.0304186
ENSBTAG00000016412	-0.977879	0.135174	8.57889	0.00340083	0.0304612
ENSBTAG00000014933	0.577226	2.7046	8.57568	0.00340683	0.0304954
ENSBTAG00000010372	0.589756	1.51282	8.56465	0.00342754	0.0306543
ENSBTAG00000013856	0.448177	3.21134	8.56388	0.00342898	0.0306543
ENSBTAG00000017067	-0.400844	6.03173	8.55853	0.00343907	0.0307248
ENSBTAG00000006428	0.564526	3.29365	8.55442	0.00344684	0.0307746
ENSBTAG00000002048	0.473065	3.76819	8.55104	0.00345325	0.0308121
ENSBTAG00000021948	0.436903	4.11234	8.54449	0.0034657	0.0309034
ENSBTAG00000046520	0.504704	2.70463	8.54173	0.00347096	0.0309305
ENSBTAG00000007215	-0.454797	7.70073	8.52785	0.00349753	0.0311474
ENSBTAG00000013859	0.412006	4.38765	8.52294	0.00350697	0.0311958
ENSBTAG00000014135	-1.22392	-1.37434	8.5227	0.00350743	0.0311958
ENSBTAG00000020449	-0.419172	6.46808	8.52084	0.00351103	0.0312079
ENSBTAG00000005947	0.395078	4.52951	8.51689	0.00351866	0.0312558
ENSBTAG00000015177	0.93363	-0.73903	8.50857	0.00353478	0.0313791
ENSBTAG00000000156	0.709345	2.54415	8.50716	0.00353751	0.0313834
ENSBTAG00000005785	0.512224	3.8493	8.49691	0.00355751	0.0315335
ENSBTAG00000020341	-0.666716	0.771901	8.49617	0.00355896	0.0315335
ENSBTAG00000039523	0.414914	7.23845	8.49363	0.00356391	0.0315574
ENSBTAG00000003504	-0.44858	3.56175	8.48826	0.00357445	0.0316306
ENSBTAG00000047680	-0.918109	6.76765	8.47735	0.00359595	0.0318007
ENSBTAG00000019877	0.557676	1.79101	8.47481	0.00360098	0.031825
ENSBTAG00000038476	-0.907995	-0.68348	8.4696	0.00361131	0.031884
ENSBTAG00000040055	0.400098	6.79845	8.46914	0.00361223	0.031884
ENSBTAG00000014878	-0.846533	1.2065	8.46628	0.00361791	0.0319013
ENSBTAG00000038981	-0.703358	3.55145	8.46585	0.00361876	0.0319013
ENSBTAG00000019285	0.481531	2.79544	8.4574	0.00363562	0.0320297
ENSBTAG00000011850	-0.499413	3.35881	8.45489	0.00364063	0.0320536
ENSBTAG00000003544	0.509224	5.00374	8.44892	0.0036526	0.0321276
ENSBTAG00000020595	0.403536	6.84967	8.44754	0.00365538	0.0321276
ENSBTAG00000016733	0.532771	2.83896	8.44726	0.00365594	0.0321276
ENSBTAG00000035373	1.29602	-2.02067	8.44467	0.00366114	0.0321531
ENSBTAG00000037493	-0.418033	6.84213	8.43988	0.00367081	0.0322177
ENSBTAG00000005843	-0.462622	3.86474	8.43806	0.00367448	0.0322297
ENSBTAG00000014476	-0.438549	3.50154	8.43313	0.00368446	0.0322969
ENSBTAG00000007802	0.41945	5.45676	8.42728	0.00369634	0.0323806
ENSBTAG00000016757	0.904306	0.789856	8.41964	0.00371189	0.0324965
ENSBTAG00000015720	0.398385	4.75978	8.4156	0.00372015	0.0325484
ENSBTAG00000007943	0.420059	6.63212	8.41024	0.00373114	0.0326241
ENSBTAG00000042989	1.72787	-2.25014	8.40502	0.00374187	0.0326974
ENSBTAG00000006591	-0.663693	2.57609	8.39609	0.00376029	0.0328276
ENSBTAG00000025830	-0.387744	4.25903	8.39552	0.00376148	0.0328276
ENSBTAG00000002002	0.560215	4.26012	8.39301	0.00376667	0.0328524
ENSBTAG00000002450	0.783162	2.64024	8.39176	0.00376925	0.0328544
ENSBTAG00000030282	0.735457	0.418353	8.38415	0.00378508	0.0329718
ENSBTAG00000006354	-0.721343	7.10869	8.38017	0.00379336	0.0330233
ENSBTAG00000034349	-0.967448	4.00586	8.37385	0.00380658	0.0331177
ENSBTAG00000008619	1.2179	-0.818477	8.37272	0.00380895	0.0331177
ENSBTAG00000016724	-0.366929	5.20561	8.36609	0.00382286	0.033218
ENSBTAG00000005730	-0.414193	6.40752	8.35865	0.00383856	0.0333336
ENSBTAG00000006378	-0.418604	6.17673	8.3561	0.00384396	0.0333597
ENSBTAG00000008160	1.15943	-1.28267	8.35185	0.00385295	0.0334045
ENSBTAG00000020133	0.411028	4.70487	8.34899	0.00385903	0.0334045
ENSBTAG00000012069	-0.528123	3.46607	8.34827	0.00386055	0.0334045
ENSBTAG00000005427	-0.361207	5.13111	8.34757	0.00386204	0.0334045
ENSBTAG00000000900	0.423989	4.01717	8.34711	0.00386301	0.0334045
ENSBTAG00000013755	-0.805659	2.12598	8.34689	0.00386348	0.0334045
ENSBTAG00000026408	-0.490614	2.35334	8.34348	0.00387075	0.0334466
ENSBTAG00000047856	0.436783	4.80368	8.34088	0.00387629	0.0334621
ENSBTAG00000008954	-0.47742	7.50156	8.34039	0.00387734	0.0334621
ENSBTAG00000009760	0.524383	2.4859	8.33542	0.00388795	0.033533
ENSBTAG00000024107	0.500527	7.23393	8.33256	0.00389408	0.0335651
ENSBTAG00000014825	0.415283	3.94506	8.32593	0.00390831	0.0336593
ENSBTAG00000002395	0.392154	5.02181	8.32522	0.00390983	0.0336593
ENSBTAG00000046090	-0.91049	3.06831	8.31756	0.00392637	0.0337647
ENSBTAG00000003586	0.707151	1.52016	8.31731	0.00392691	0.0337647
ENSBTAG00000026080	0.602231	2.71201	8.29272	0.00398044	0.0342039
ENSBTAG00000014970	-0.615545	3.806	8.28929	0.00398795	0.0342473
ENSBTAG00000011824	0.821062	3.37077	8.28815	0.00399046	0.0342478
ENSBTAG00000003359	0.408283	6.48082	8.28454	0.00399841	0.0342949
ENSBTAG00000017298	-0.692914	2.12706	8.27691	0.00401524	0.0344181
ENSBTAG00000025434	0.421556	7.74722	8.26595	0.00403956	0.0345843
ENSBTAG00000014438	0.56904	1.53832	8.26594	0.00403958	0.0345843
ENSBTAG00000003721	0.502516	3.58129	8.25	0.0040752	0.0348678
ENSBTAG00000000046	-0.469332	3.001	8.2452	0.00408599	0.0349259
ENSBTAG00000024884	-0.386455	4.06613	8.24476	0.00408699	0.0349259
ENSBTAG00000015326	0.695986	0.418537	8.24362	0.00408954	0.0349263
ENSBTAG00000013009	-0.51528	3.00431	8.23898	0.00410001	0.0349765
ENSBTAG00000014432	0.637377	4.21138	8.23879	0.00410044	0.0349765
ENSBTAG00000012882	0.544671	2.67608	8.23578	0.00410726	0.0350133
ENSBTAG00000042264	1.26946	-1.41195	8.22956	0.00412136	0.0351048
ENSBTAG00000038173	-0.936128	-0.913088	8.22882	0.00412303	0.0351048
ENSBTAG00000003390	-0.480437	7.25907	8.2275	0.00412604	0.0351091
ENSBTAG00000005501	0.877952	1.02023	8.22464	0.00413254	0.035139
ENSBTAG00000010601	-0.471063	2.6771	8.22374	0.00413459	0.035139
ENSBTAG00000026650	-0.521167	3.17103	8.22248	0.00413747	0.035142
ENSBTAG00000034222	0.469274	3.71491	8.21629	0.0041516	0.0352326
ENSBTAG00000004216	0.621406	1.09959	8.2156	0.00415318	0.0352326
ENSBTAG00000018258	0.406048	8.10457	8.21287	0.00415943	0.0352562
ENSBTAG00000011829	0.608338	2.26822	8.21218	0.00416102	0.0352562
ENSBTAG00000020446	-0.414652	4.4978	8.20665	0.00417371	0.035323
ENSBTAG00000010018	0.757771	1.71958	8.20654	0.00417397	0.035323
ENSBTAG00000006135	-0.440994	5.64719	8.20175	0.004185	0.035395
ENSBTAG00000014325	0.350897	5.3939	8.19536	0.00419976	0.0354983
ENSBTAG00000003679	-0.405967	3.55661	8.18629	0.00422081	0.0356546
ENSBTAG00000018072	-0.453127	3.64873	8.18107	0.00423299	0.0357191
ENSBTAG00000008513	-0.560784	5.2969	8.18082	0.00423356	0.0357191
ENSBTAG00000004225	-0.39612	3.85982	8.17701	0.00424247	0.0357726
ENSBTAG00000017809	0.510348	4.62144	8.17128	0.00425589	0.0358641
ENSBTAG00000038195	0.484831	4.18943	8.16839	0.00426267	0.0358995
ENSBTAG00000000435	-0.406998	4.55226	8.16516	0.00427027	0.0359204
ENSBTAG00000013454	0.414085	5.26609	8.16515	0.0042703	0.0359204
ENSBTAG00000008419	-0.479616	3.58253	8.16014	0.00428211	0.0359981
ENSBTAG00000002702	-0.541992	4.21276	8.1572	0.00428906	0.0360348
ENSBTAG00000014643	-0.474422	7.72382	8.15156	0.00430243	0.0361112
ENSBTAG00000047904	-1.06869	4.11518	8.15117	0.00430333	0.0361112
ENSBTAG00000000019	0.426775	5.48727	8.14993	0.00430628	0.0361143
ENSBTAG00000002299	0.581546	3.59548	8.14655	0.00431432	0.0361384
ENSBTAG00000016230	0.733427	1.62063	8.14654	0.00431433	0.0361384
ENSBTAG00000010286	0.480936	3.18483	8.14254	0.00432386	0.0361964
ENSBTAG00000010059	0.448426	3.65823	8.13245	0.004348	0.0363523
ENSBTAG00000045886	0.831632	0.0657104	8.13181	0.00434953	0.0363523
ENSBTAG00000003808	0.676587	2.0549	8.13149	0.0043503	0.0363523
ENSBTAG00000000913	-0.433209	4.57754	8.12899	0.00435631	0.0363808
ENSBTAG00000001254	0.435019	4.11645	8.12377	0.00436887	0.0364638
ENSBTAG00000013072	0.414963	3.74384	8.12145	0.00437445	0.0364691
ENSBTAG00000007812	-0.416369	5.37401	8.12068	0.00437631	0.0364691
ENSBTAG00000002586	0.396107	5.05589	8.12025	0.00437734	0.0364691
ENSBTAG00000021661	0.612678	2.29025	8.11755	0.00438388	0.0365019
ENSBTAG00000002726	0.389919	4.97241	8.11459	0.00439103	0.0365396
ENSBTAG00000002781	0.926444	-0.0676905	8.10792	0.00440724	0.0366301
ENSBTAG00000011918	-0.44631	4.63247	8.10689	0.00440972	0.0366301
ENSBTAG00000039283	-1.09058	1.0746	8.10534	0.00441351	0.0366301
ENSBTAG00000015379	-0.383023	4.27339	8.10525	0.00441372	0.0366301
ENSBTAG00000009899	-0.392605	6.01586	8.10471	0.00441504	0.0366301
ENSBTAG00000005792	-0.35341	4.77462	8.10104	0.00442398	0.0366635
ENSBTAG00000017139	0.505835	6.55818	8.10091	0.00442431	0.0366635
ENSBTAG00000011056	0.876902	0.215513	8.09478	0.00443928	0.0367491
ENSBTAG00000003345	1.601	-2.19247	8.09453	0.00443992	0.0367491
ENSBTAG00000019096	-0.409482	7.30757	8.09074	0.0044492	0.0368042
ENSBTAG00000008994	-0.42942	3.11296	8.08939	0.00445251	0.0368097
ENSBTAG00000003043	-0.402059	4.80053	8.08798	0.00445597	0.0368165
ENSBTAG00000004659	0.420348	3.87902	8.08196	0.00447082	0.0369173
ENSBTAG00000009211	-0.40595	6.34206	8.07974	0.0044763	0.0369407
ENSBTAG00000006945	0.400035	4.57497	8.07815	0.00448022	0.0369482
ENSBTAG00000013036	-0.587714	1.37884	8.07723	0.0044825	0.0369482
ENSBTAG00000010344	-0.953295	0.139002	8.07471	0.00448874	0.0369778
ENSBTAG00000001844	-0.38492	5.30012	8.0702	0.00449992	0.0370051
ENSBTAG00000024493	-0.553729	4.64701	8.06941	0.00450188	0.0370051
ENSBTAG00000011849	0.334078	5.4861	8.06904	0.0045028	0.0370051
ENSBTAG00000045625	-1.08211	-1.53431	8.06794	0.00450553	0.0370051
ENSBTAG00000001419	-0.346383	4.96577	8.06718	0.00450742	0.0370051
ENSBTAG00000009423	0.539932	2.99546	8.06696	0.00450796	0.0370051
ENSBTAG00000033887	-1.20232	-1.40379	8.06012	0.00452503	0.0371134
ENSBTAG00000031579	0.516146	2.85269	8.05837	0.00452939	0.0371134
ENSBTAG00000011743	-1.41967	-2.13579	8.05802	0.00453027	0.0371134
ENSBTAG00000010341	0.441974	3.3595	8.05741	0.0045318	0.0371134
ENSBTAG00000017955	-0.896774	-0.0186412	8.05437	0.00453941	0.037154
ENSBTAG00000013843	-0.566026	5.78657	8.05214	0.004545	0.0371779
ENSBTAG00000015248	-0.427969	4.31403	8.0459	0.00456067	0.0372546
ENSBTAG00000031641	-0.387643	6.44561	8.04535	0.00456206	0.0372546
ENSBTAG00000011953	0.437924	6.87342	8.04522	0.00456238	0.0372546
ENSBTAG00000001444	-0.70256	3.13421	8.04298	0.00456804	0.0372789
ENSBTAG00000000725	0.447862	3.13038	8.03789	0.0045809	0.037362
ENSBTAG00000011643	0.491762	3.7091	8.03245	0.00459465	0.0374301
ENSBTAG00000001810	0.455737	5.23372	8.03207	0.00459564	0.0374301
ENSBTAG00000006139	-0.798987	-0.00341937	8.03141	0.00459729	0.0374301
ENSBTAG00000001154	-1.14808	7.68692	8.02983	0.00460131	0.037441
ENSBTAG00000013178	1.30948	4.3718	8.01904	0.00462882	0.0376429
ENSBTAG00000005397	0.391067	7.23288	8.01764	0.00463238	0.0376499
ENSBTAG00000001822	0.536959	6.78944	8.01247	0.00464562	0.0377355
ENSBTAG00000012333	-0.421805	4.48215	8.00942	0.00465346	0.0377772
ENSBTAG00000005573	-0.396795	6.02809	8.00559	0.00466331	0.0378243
ENSBTAG00000004295	-0.370317	4.73718	8.00506	0.00466468	0.0378243
ENSBTAG00000018315	-0.3995	5.84289	8.0017	0.00467335	0.0378402
ENSBTAG00000015265	0.456825	2.56585	8.00153	0.00467378	0.0378402
ENSBTAG00000030855	-0.67503	1.18075	8.00114	0.00467478	0.0378402
ENSBTAG00000020142	1.08783	-0.301449	7.99912	0.00468001	0.0378606
ENSBTAG00000001110	-0.477046	3.86114	7.99584	0.00468848	0.0379072
ENSBTAG00000006918	0.373166	4.82186	7.99129	0.0047003	0.0379807
ENSBTAG00000032247	-0.350249	5.73369	7.98973	0.00470435	0.0379914
ENSBTAG00000044075	-0.338526	5.41149	7.98836	0.00470791	0.0379982
ENSBTAG00000019094	-0.41394	3.98853	7.98279	0.00472242	0.0380347
ENSBTAG00000046003	-0.475886	3.13974	7.98186	0.00472485	0.0380347
ENSBTAG00000020073	0.410987	4.08201	7.98119	0.00472657	0.0380347
ENSBTAG00000039275	0.383472	6.2214	7.98081	0.00472759	0.0380347
ENSBTAG00000013371	0.409974	7.51344	7.98048	0.00472845	0.0380347
ENSBTAG00000005734	-1.1612	-1.3712	7.97977	0.00473028	0.0380347
ENSBTAG00000018322	0.451611	4.45549	7.9793	0.00473152	0.0380347
ENSBTAG00000013949	0.383512	5.44511	7.97802	0.00473488	0.0380396
ENSBTAG00000037800	-1.4897	3.76251	7.97699	0.00473757	0.0380396
ENSBTAG00000032265	-1.03267	3.35783	7.97214	0.00475029	0.0381197
ENSBTAG00000000343	-0.449523	3.79671	7.97107	0.00475309	0.0381203
ENSBTAG00000014474	0.425135	4.72694	7.96761	0.00476217	0.0381712
ENSBTAG00000015085	-0.410353	4.52282	7.96491	0.00476928	0.0381962
ENSBTAG00000010126	-0.365838	6.20545	7.96435	0.00477076	0.0381962
ENSBTAG00000047216	0.541251	2.33385	7.96204	0.00477686	0.0382143
ENSBTAG00000009877	0.360597	6.06367	7.96142	0.0047785	0.0382143
ENSBTAG00000013753	-0.382366	4.58507	7.95419	0.0047976	0.0383092
ENSBTAG00000013955	-0.366797	5.48127	7.95278	0.00480135	0.0383092
ENSBTAG00000016882	0.366492	5.82446	7.95268	0.00480163	0.0383092
ENSBTAG00000020943	-0.365932	4.97539	7.9508	0.00480661	0.0383092
ENSBTAG00000005534	-0.584408	4.89086	7.94987	0.00480907	0.0383092
ENSBTAG00000011245	0.486113	5.01073	7.94946	0.00481018	0.0383092
ENSBTAG00000019867	-0.511263	3.74995	7.94919	0.00481089	0.0383092
ENSBTAG00000011524	0.57081	2.34969	7.94855	0.00481259	0.0383092
ENSBTAG00000004035	-0.630346	1.14767	7.94762	0.00481508	0.0383092
ENSBTAG00000031265	0.944606	-0.627739	7.94241	0.00482894	0.0383976
ENSBTAG00000025942	-1.0446	2.81098	7.9387	0.00483885	0.0384483
ENSBTAG00000046158	-1.00365	1.44378	7.93707	0.00484322	0.0384483
ENSBTAG00000006429	-0.437367	6.97633	7.93694	0.00484358	0.0384483
ENSBTAG00000005240	1.0943	-0.507292	7.93431	0.00485062	0.0384824
ENSBTAG00000030591	0.40541	7.42615	7.92273	0.00488177	0.0387074
ENSBTAG00000015109	0.427329	6.37149	7.9216	0.00488481	0.0387095
ENSBTAG00000002728	0.433748	4.95715	7.91989	0.00488943	0.0387242
ENSBTAG00000045885	0.426179	4.17371	7.91705	0.00489711	0.0387573
ENSBTAG00000012962	-0.49298	8.71305	7.91629	0.00489916	0.0387573
ENSBTAG00000007660	-0.374971	5.50297	7.91158	0.00491194	0.0388364
ENSBTAG00000011247	-0.347456	5.01501	7.90942	0.00491779	0.0388606
ENSBTAG00000033333	-0.408979	3.66842	7.90746	0.00492313	0.0388699
ENSBTAG00000021338	-0.639151	2.01396	7.90558	0.00492825	0.0388699
ENSBTAG00000039935	0.579199	1.40772	7.90443	0.0049314	0.0388699
ENSBTAG00000021201	0.626028	0.891057	7.90397	0.00493263	0.0388699
ENSBTAG00000014440	-0.446765	5.43512	7.90388	0.00493289	0.0388699
ENSBTAG00000046498	0.550619	2.29186	7.90127	0.00494001	0.0388932
ENSBTAG00000008181	-0.542429	4.31562	7.90075	0.00494143	0.0388932
ENSBTAG00000015582	-0.53759	5.58969	7.89954	0.00494472	0.0388972
ENSBTAG00000005550	0.46817	3.94075	7.89714	0.00495131	0.0389271
ENSBTAG00000010442	0.537909	2.01364	7.8949	0.00495743	0.0389327
ENSBTAG00000038794	0.658974	1.64442	7.89484	0.00495761	0.0389327
ENSBTAG00000009965	-0.39198	4.78834	7.89102	0.00496808	0.0389843
ENSBTAG00000005403	-0.435624	4.04816	7.89041	0.00496976	0.0389843
ENSBTAG00000002714	0.733503	1.05132	7.88474	0.00498536	0.0390806
ENSBTAG00000005932	0.666493	1.37646	7.88391	0.00498764	0.0390806
ENSBTAG00000002474	-0.400684	4.3909	7.8827	0.00499098	0.0390848
ENSBTAG00000001242	0.578646	1.9689	7.87978	0.00499906	0.0391261
ENSBTAG00000011656	-0.390471	6.4348	7.8773	0.00500591	0.0391578
ENSBTAG00000006689	1.38028	-2.08237	7.87419	0.00501452	0.0392032
ENSBTAG00000013577	-0.469698	4.86227	7.86765	0.00503269	0.0393232
ENSBTAG00000016217	0.42209	5.68662	7.86159	0.00504959	0.0394253
ENSBTAG00000014199	0.486713	6.98868	7.86006	0.00505386	0.0394253
ENSBTAG00000020539	-0.392055	5.08747	7.85993	0.00505423	0.0394253
ENSBTAG00000007954	-0.380058	6.09516	7.8552	0.00506748	0.0395065
ENSBTAG00000020004	0.462487	3.36582	7.85224	0.00507579	0.0395492
ENSBTAG00000014705	-1.33299	1.7196	7.85001	0.00508204	0.0395656
ENSBTAG00000013722	-0.410936	3.4594	7.84947	0.00508356	0.0395656
ENSBTAG00000020701	0.499225	3.18819	7.84605	0.00509319	0.0396184
ENSBTAG00000007545	0.792429	0.465146	7.83952	0.00511161	0.0397192
ENSBTAG00000010276	-0.548073	3.84146	7.83944	0.00511184	0.0397192
ENSBTAG00000005577	-0.40521	4.56649	7.8331	0.00512981	0.0398211
ENSBTAG00000000789	-0.349744	4.93078	7.8328	0.00513066	0.0398211
ENSBTAG00000020607	-0.390256	3.88522	7.8296	0.00513976	0.0398696
ENSBTAG00000003943	0.609466	0.797178	7.82491	0.0051531	0.0399508
ENSBTAG00000008153	0.548638	3.00495	7.82024	0.00516644	0.040032
ENSBTAG00000019349	0.630386	2.7412	7.81904	0.00516987	0.0400364
ENSBTAG00000003399	0.401168	6.57192	7.81684	0.00517617	0.0400521
ENSBTAG00000000179	-0.478341	2.2478	7.81632	0.00517764	0.0400521
ENSBTAG00000045806	0.620363	1.6231	7.81515	0.00518102	0.040056
ENSBTAG00000021083	0.458116	3.49271	7.81276	0.00518787	0.0400868
ENSBTAG00000015051	-0.363653	4.60322	7.81173	0.00519082	0.0400873
ENSBTAG00000007591	0.367759	4.81977	7.80991	0.00519606	0.0401056
ENSBTAG00000009461	-1.05557	-1.43209	7.80625	0.00520657	0.0401218
ENSBTAG00000021472	-0.426816	4.32705	7.80571	0.00520814	0.0401218
ENSBTAG00000027074	-1.12835	-0.341026	7.80443	0.00521182	0.0401218
ENSBTAG00000009517	-0.471647	5.10633	7.80321	0.00521535	0.0401218
ENSBTAG00000014733	-0.360127	5.53733	7.80301	0.00521592	0.0401218
ENSBTAG00000012421	-0.453178	2.87597	7.80241	0.00521765	0.0401218
ENSBTAG00000021931	-0.394411	5.19378	7.80082	0.00522225	0.0401218
ENSBTAG00000005699	-0.414723	4.521	7.79928	0.0052267	0.0401218
ENSBTAG00000005964	0.505176	2.67538	7.79904	0.0052274	0.0401218
ENSBTAG00000016581	-0.405713	5.34266	7.79862	0.00522861	0.0401218
ENSBTAG00000000806	0.367125	5.52202	7.79822	0.00522978	0.0401218
ENSBTAG00000016529	0.424941	3.77261	7.79715	0.00523286	0.0401234
ENSBTAG00000002707	-0.37146	5.23772	7.78487	0.00526855	0.0403573
ENSBTAG00000045492	-0.443601	5.73504	7.78344	0.00527272	0.0403573
ENSBTAG00000004929	0.598577	2.15264	7.78308	0.00527379	0.0403573
ENSBTAG00000009508	-0.439802	5.20929	7.78228	0.00527613	0.0403573
ENSBTAG00000001182	0.438733	7.12866	7.78169	0.00527783	0.0403573
ENSBTAG00000012041	-0.345947	6.02436	7.77779	0.00528924	0.0404224
ENSBTAG00000002501	-0.358676	5.15881	7.76982	0.00531262	0.040578
ENSBTAG00000015069	0.40782	5.98194	7.76888	0.00531541	0.040578
ENSBTAG00000044190	0.711187	0.798938	7.76541	0.00532562	0.0406337
ENSBTAG00000001356	0.412479	4.27591	7.76159	0.00533689	0.0406974
ENSBTAG00000044065	0.611667	1.31573	7.75929	0.00534369	0.0407271
ENSBTAG00000012235	-0.359887	5.12074	7.75559	0.00535466	0.0407711
ENSBTAG00000003963	0.502298	2.39605	7.75537	0.00535532	0.0407711
ENSBTAG00000003541	0.561199	2.16488	7.75377	0.00536007	0.040785
ENSBTAG00000011022	0.394368	5.03741	7.74932	0.00537328	0.0408633
ENSBTAG00000005390	-0.483765	6.82748	7.74488	0.00538651	0.0409385
ENSBTAG00000005583	-0.459132	2.69162	7.74403	0.00538904	0.0409385
ENSBTAG00000012739	-0.350118	5.90641	7.74279	0.00539274	0.0409407
ENSBTAG00000013882	-0.376502	5.82646	7.74197	0.00539519	0.0409407
ENSBTAG00000012113	-0.451254	2.87384	7.73439	0.00541788	0.0410905
ENSBTAG00000016526	-0.366577	5.76361	7.73201	0.00542502	0.0411223
ENSBTAG00000006756	0.463943	7.78628	7.7279	0.00543738	0.0411936
ENSBTAG00000013201	-0.559573	5.53447	7.72503	0.00544606	0.0412156
ENSBTAG00000004438	-0.363845	5.27893	7.72498	0.00544619	0.0412156
ENSBTAG00000018065	-0.337499	5.69214	7.71843	0.00546599	0.0413331
ENSBTAG00000016553	-0.423112	3.35063	7.71788	0.00546764	0.0413331
ENSBTAG00000015286	0.432452	3.30429	7.7117	0.00548639	0.0414136
ENSBTAG00000006296	0.356467	5.69399	7.71149	0.00548705	0.0414136
ENSBTAG00000010522	-0.754073	0.438862	7.71144	0.00548719	0.0414136
ENSBTAG00000009491	-0.405609	4.48819	7.70683	0.00550124	0.0414972
ENSBTAG00000009643	0.915503	0.0396057	7.70174	0.00551677	0.0415722
ENSBTAG00000021490	-0.359224	4.57446	7.70156	0.0055173	0.0415722
ENSBTAG00000014380	-0.519842	5.78921	7.70064	0.00552012	0.0415722
ENSBTAG00000048151	0.368159	5.53168	7.69845	0.00552684	0.0416004
ENSBTAG00000019891	-0.423044	4.45241	7.69661	0.00553245	0.0416202
ENSBTAG00000007166	-0.8703	2.10751	7.69421	0.00553982	0.0416531
ENSBTAG00000010649	0.374818	5.75413	7.69182	0.00554716	0.0416858
ENSBTAG00000006118	0.330578	5.49025	7.68745	0.00556061	0.0417644
ENSBTAG00000004971	0.488784	3.70032	7.68181	0.00557802	0.041866
ENSBTAG00000007208	-0.605888	2.58533	7.68113	0.00558013	0.041866
ENSBTAG00000002767	0.78698	0.802799	7.67876	0.00558746	0.0418984
ENSBTAG00000019242	0.510604	2.0932	7.67363	0.00560337	0.0419952
ENSBTAG00000018255	-0.438702	6.35539	7.6706	0.00561279	0.0420256
ENSBTAG00000006110	0.994453	-1.18946	7.67039	0.00561345	0.0420256
ENSBTAG00000047449	-0.521691	6.91308	7.66885	0.00561823	0.0420351
ENSBTAG00000006610	-0.674858	0.726538	7.66749	0.00562247	0.0420351
ENSBTAG00000015398	0.827916	0.304601	7.66595	0.00562725	0.0420351
ENSBTAG00000002398	0.531229	1.8622	7.66587	0.0056275	0.0420351
ENSBTAG00000047550	0.474678	2.89472	7.66514	0.00562977	0.0420351
ENSBTAG00000019045	-0.404148	4.9792	7.65608	0.00565814	0.0422053
ENSBTAG00000009854	-0.360197	3.95373	7.65592	0.00565863	0.0422053
ENSBTAG00000007434	0.455568	3.12005	7.65229	0.00567001	0.0422524
ENSBTAG00000020049	-1.5891	-2.90986	7.65198	0.005671	0.0422524
ENSBTAG00000018201	-0.37727	4.90604	7.64182	0.00570303	0.0424684
ENSBTAG00000003830	-0.428683	5.73652	7.6408	0.00570627	0.0424699
ENSBTAG00000024476	-0.659826	1.75248	7.6385	0.00571354	0.0425011
ENSBTAG00000006846	-0.547647	8.53584	7.63755	0.00571656	0.0425011
ENSBTAG00000019745	-0.380984	4.78137	7.63403	0.00572771	0.0425572
ENSBTAG00000013791	0.528992	2.93666	7.63305	0.00573084	0.0425572
ENSBTAG00000015294	-0.388774	4.3297	7.63142	0.00573601	0.0425572
ENSBTAG00000023464	0.613079	1.70451	7.63133	0.0057363	0.0425572
ENSBTAG00000004316	0.464897	4.49498	7.62932	0.00574271	0.0425821
ENSBTAG00000009615	-0.436117	8.31313	7.6255	0.00575489	0.0426497
ENSBTAG00000005627	0.348338	4.67774	7.62028	0.00577154	0.0427505
ENSBTAG00000015041	-0.400286	4.85215	7.61848	0.00577732	0.0427706
ENSBTAG00000000460	0.41336	3.95527	7.61695	0.00578222	0.0427841
ENSBTAG00000033983	0.357244	6.29522	7.61268	0.00579594	0.0428629
ENSBTAG00000012622	0.383556	6.39821	7.60444	0.00582248	0.0430207
ENSBTAG00000031214	-1.0411	1.93803	7.60414	0.00582344	0.0430207
ENSBTAG00000012050	-0.563601	4.26078	7.6002	0.00583619	0.0430921
ENSBTAG00000046156	0.346855	5.14505	7.59519	0.00585242	0.0431891
ENSBTAG00000008218	0.34631	4.72642	7.5922	0.00586213	0.0432379
ENSBTAG00000014031	0.387167	5.20362	7.58811	0.00587544	0.0433131
ENSBTAG00000048213	1.08144	-1.50407	7.56869	0.0059391	0.0437528
ENSBTAG00000010351	0.457267	3.50592	7.56801	0.00594134	0.0437528
ENSBTAG00000005474	0.448152	2.7537	7.56435	0.0059534	0.0438184
ENSBTAG00000014714	0.410161	4.3154	7.56079	0.00596517	0.0438701
ENSBTAG00000047262	-1.05125	-0.829501	7.56033	0.00596671	0.0438701
ENSBTAG00000021742	0.646081	0.806068	7.55906	0.00597092	0.043878
ENSBTAG00000004368	0.417216	5.07117	7.5531	0.00599068	0.044
ENSBTAG00000012858	0.348606	5.61969	7.54932	0.00600328	0.0440693
ENSBTAG00000009389	0.393062	8.14353	7.5442	0.00602036	0.0441715
ENSBTAG00000008499	-0.510345	3.76297	7.54163	0.00602896	0.0442113
ENSBTAG00000023513	-0.60768	1.95199	7.53967	0.00603551	0.0442361
ENSBTAG00000006678	0.533748	3.14695	7.52994	0.00606818	0.0444522
ENSBTAG00000005136	0.349468	5.142	7.52807	0.00607448	0.0444681
ENSBTAG00000024509	-1.50464	-2.69136	7.52741	0.00607672	0.0444681
ENSBTAG00000011842	-0.379121	4.53947	7.52626	0.00608059	0.0444731
ENSBTAG00000010715	-0.351955	4.84432	7.52328	0.00609065	0.0445234
ENSBTAG00000021819	0.450558	6.53663	7.50864	0.00614038	0.0448633
ENSBTAG00000002291	0.785879	-0.0812165	7.50681	0.0061466	0.0448853
ENSBTAG00000019830	-0.429243	3.91439	7.50503	0.00615268	0.0448984
ENSBTAG00000018538	0.471217	3.3395	7.50248	0.00616143	0.0448984
ENSBTAG00000017033	0.521407	2.21954	7.50229	0.00616207	0.0448984
ENSBTAG00000006138	0.877598	0.104887	7.50188	0.00616345	0.0448984
ENSBTAG00000007388	0.374231	5.07515	7.50158	0.00616448	0.0448984
ENSBTAG00000016101	0.483056	2.83906	7.49592	0.00618391	0.0450164
ENSBTAG00000018496	-0.390064	5.49151	7.49369	0.00619155	0.0450461
ENSBTAG00000038650	-0.612605	5.60134	7.49285	0.00619445	0.0450461
ENSBTAG00000007730	0.373564	5.01209	7.49063	0.00620209	0.0450782
ENSBTAG00000003985	0.43001	3.50709	7.48483	0.00622208	0.0451803
ENSBTAG00000012589	-0.354135	5.42554	7.48468	0.00622262	0.0451803
ENSBTAG00000043958	0.48401	2.55187	7.48314	0.00622793	0.0451954
ENSBTAG00000014202	-0.335221	5.10561	7.48099	0.00623538	0.0452259
ENSBTAG00000006638	-0.441451	4.13977	7.47999	0.00623885	0.0452276
ENSBTAG00000007450	-0.990486	5.07118	7.47667	0.00625034	0.0452671
ENSBTAG00000045785	-0.352744	4.86831	7.47655	0.00625078	0.0452671
ENSBTAG00000013616	0.475003	2.8891	7.47483	0.00625675	0.0452717
ENSBTAG00000010723	-0.381663	4.40671	7.47386	0.00626012	0.0452717
ENSBTAG00000007720	0.876275	0.726359	7.47279	0.00626383	0.0452717
ENSBTAG00000023840	0.437705	3.00446	7.47206	0.00626637	0.0452717
ENSBTAG00000034385	-0.723639	0.997414	7.47117	0.00626949	0.0452717
ENSBTAG00000005181	-0.394021	4.83279	7.47077	0.00627088	0.0452717
ENSBTAG00000031967	0.806056	-0.155774	7.46803	0.00628041	0.0453171
ENSBTAG00000014081	-0.419948	3.97329	7.46477	0.00629182	0.0453759
ENSBTAG00000019124	0.543962	3.23843	7.46049	0.00630677	0.0454602
ENSBTAG00000006247	-0.349861	5.39135	7.45777	0.00631631	0.045494
ENSBTAG00000039815	0.800794	0.81636	7.45675	0.00631988	0.045494
ENSBTAG00000006027	0.426514	6.18255	7.45637	0.00632124	0.045494
ENSBTAG00000017713	0.388489	4.96328	7.45538	0.00632472	0.0454947
ENSBTAG00000013613	-0.417194	3.71092	7.45449	0.00632786	0.0454947
ENSBTAG00000018785	0.569934	6.97597	7.45311	0.0063327	0.0455061
ENSBTAG00000006951	0.492599	7.46565	7.45072	0.00634111	0.0455431
ENSBTAG00000025062	0.593451	1.40325	7.4492	0.00634646	0.0455581
ENSBTAG00000008935	-0.536306	4.92679	7.44686	0.00635473	0.0455758
ENSBTAG00000030193	-0.374476	4.8318	7.44665	0.00635546	0.0455758
ENSBTAG00000000808	-0.417173	4.66016	7.44499	0.00636132	0.0455944
ENSBTAG00000002238	-0.434615	4.40096	7.44105	0.00637525	0.0456708
ENSBTAG00000046760	0.381415	4.84467	7.43354	0.00640193	0.0458384
ENSBTAG00000002286	0.407182	4.16027	7.43176	0.00640827	0.0458597
ENSBTAG00000046383	-0.548793	3.94409	7.42962	0.00641587	0.0458597
ENSBTAG00000000195	0.662265	0.756585	7.42831	0.00642057	0.0458597
ENSBTAG00000006080	-0.494809	2.28072	7.42813	0.00642119	0.0458597
ENSBTAG00000021967	0.435263	3.52448	7.42809	0.00642134	0.0458597
ENSBTAG00000032764	-0.416909	4.76683	7.42664	0.00642651	0.0458731
ENSBTAG00000021602	0.604898	1.51784	7.4247	0.00643346	0.0458992
ENSBTAG00000015963	-0.570292	1.10484	7.42224	0.00644227	0.0459386
ENSBTAG00000002774	-0.367265	5.96467	7.42052	0.00644842	0.045959
ENSBTAG00000012981	-0.391516	4.12641	7.41567	0.00646583	0.0460465
ENSBTAG00000003958	0.956808	-0.0741386	7.41526	0.0064673	0.0460465
ENSBTAG00000004820	-0.369263	4.72908	7.41318	0.00647477	0.0460545
ENSBTAG00000000607	-0.335369	5.45459	7.41311	0.00647502	0.0460545
ENSBTAG00000010910	-0.495761	4.08383	7.4112	0.00648191	0.04608
ENSBTAG00000014936	0.351847	4.85235	7.40933	0.00648864	0.0461044
ENSBTAG00000018993	-0.43795	8.60002	7.40512	0.00650384	0.0461888
ENSBTAG00000014453	-0.360095	5.14004	7.40399	0.00650792	0.0461916
ENSBTAG00000019538	0.435025	2.65224	7.40318	0.00651085	0.0461916
ENSBTAG00000010350	0.676701	0.712516	7.402	0.00651513	0.0461985
ENSBTAG00000003817	-0.357267	4.38595	7.39411	0.00654378	0.0463728
ENSBTAG00000003443	0.457192	3.25627	7.3934	0.00654635	0.0463728
ENSBTAG00000008947	1.08305	-1.86436	7.39193	0.00655173	0.0463873
ENSBTAG00000008535	0.566912	1.96487	7.38984	0.00655934	0.0464177
ENSBTAG00000014972	0.386341	6.34614	7.38603	0.00657326	0.0464889
ENSBTAG00000007384	0.683574	1.14893	7.38525	0.00657608	0.0464889
ENSBTAG00000017659	-0.527702	2.51474	7.38427	0.00657967	0.0464908
ENSBTAG00000004804	0.411059	3.89763	7.38188	0.00658842	0.0465018
ENSBTAG00000020900	-0.420065	3.46117	7.38179	0.00658874	0.0465018
ENSBTAG00000002773	-0.65316	3.07508	7.38034	0.00659408	0.0465018
ENSBTAG00000006671	-0.340959	5.95236	7.38021	0.00659456	0.0465018
ENSBTAG00000016895	0.318462	5.44423	7.3766	0.00660781	0.0465491
ENSBTAG00000015428	0.376593	4.9917	7.37656	0.00660794	0.0465491
ENSBTAG00000002792	0.645105	1.66764	7.37551	0.0066118	0.0465528
ENSBTAG00000019545	0.427226	4.97531	7.37366	0.0066186	0.0465772
ENSBTAG00000002685	-0.346741	4.95918	7.37275	0.00662197	0.0465774
ENSBTAG00000018430	0.363375	5.41122	7.36586	0.00664739	0.0467321
ENSBTAG00000006816	0.424339	3.32992	7.36411	0.00665385	0.0467321
ENSBTAG00000047996	-0.502613	3.95186	7.36362	0.00665566	0.0467321
ENSBTAG00000005862	0.444596	4.94379	7.36316	0.00665736	0.0467321
ENSBTAG00000019574	-1.22799	-1.73279	7.36103	0.00666525	0.046764
ENSBTAG00000010120	0.404392	4.39128	7.35788	0.00667694	0.046769
ENSBTAG00000013177	-0.389042	4.16132	7.35766	0.00667776	0.046769
ENSBTAG00000048184	-0.544167	5.2817	7.35745	0.00667854	0.046769
ENSBTAG00000021927	-0.409413	4.46521	7.35723	0.00667936	0.046769
ENSBTAG00000005757	-0.406765	7.23364	7.35442	0.00668979	0.0468185
ENSBTAG00000018256	0.37617	5.00648	7.35133	0.00670133	0.0468757
ENSBTAG00000009995	0.496034	3.7586	7.34815	0.00671317	0.0469117
ENSBTAG00000021715	-0.37366	4.12594	7.34765	0.00671505	0.0469117
ENSBTAG00000002279	0.38086	5.99607	7.34725	0.00671656	0.0469117
ENSBTAG00000011217	-0.337088	4.88848	7.34559	0.00672275	0.0469121
[truncated: 72 more rows]

## Sheet: bDEG (Av vs BV) vs (AA vs BA) 
Gene ID	logFC	logCPM	LR	PValue	FDR
ENSBTAG00000014069	-2.34708	3.70832	144.594	2.63460472344521e-33	3.67659e-29
ENSBTAG00000046218	-1.60298	3.63888	83.0678	7.92881375013899e-20	5.53233e-16
ENSBTAG00000021008	1.54806	1.9517	57.0183	4.31772631850565e-14	2.00846e-10
ENSBTAG00000039817	1.56147	2.61903	48.6082	3.1255465294963e-12	1.09043e-08
ENSBTAG00000026531	1.5912	4.45286	47.7084	4.94557747747667e-12	1.38031e-08
ENSBTAG00000039256	1.71439	1.96631	46.5598	8.88647411906484e-12	2.06685e-08
ENSBTAG00000047302	-2.84116	-0.556986	46.0804	1.13500626507173e-11	2.26272e-08
ENSBTAG00000024318	1.62467	2.2527	44.2689	2.86232383501472e-11	4.99297e-08
ENSBTAG00000008132	1.47217	4.93109	42.9567	5.59647122352754e-11	8.67764e-08
ENSBTAG00000039470	1.54546	4.25646	42.0909	8.71265021855409e-11	1.21585e-07
ENSBTAG00000039380	1.14433	4.6436	41.0275	1.50098663500657e-10	1.90421e-07
ENSBTAG00000039847	1.3969	3.67117	39.969	2.58031018899617e-10	3.00069e-07
ENSBTAG00000001599	0.815356	5.02552	38.1136	6.67442468141127e-10	7.16474e-07
ENSBTAG00000013462	1.13246	4.41849	36.5048	1.52287933135207e-09	1.51798e-06
ENSBTAG00000039041	1.03	3.48924	36.2601	1.72664141853527e-09	1.60635e-06
ENSBTAG00000001725	-1.47618	3.23533	35.3194	2.79836183307815e-09	2.4407e-06
ENSBTAG00000021999	-1.07101	4.6148	35.0394	3.23096147261445e-09	2.65224e-06
ENSBTAG00000005049	1.05544	6.09783	34.7294	3.78861712412534e-09	2.93723e-06
ENSBTAG00000021272	1.09324	3.07991	32.4391	1.22983985261018e-08	8.96597e-06
ENSBTAG00000020221	2.5737	-1.28926	32.3539	1.28498309832021e-08	8.96597e-06
ENSBTAG00000020852	1.08105	2.55885	31.6494	1.8466695588277e-08	1.22716e-05
ENSBTAG00000034678	1.33953	2.33387	31.4625	2.03330185408555e-08	1.28976e-05
ENSBTAG00000038268	1.52229	1.28029	31.2705	2.24469801150397e-08	1.36195e-05
ENSBTAG00000012219	1.56943	0.793683	31.1303	2.4127681809071e-08	1.40292e-05
ENSBTAG00000002096	-1.34328	6.79702	30.4842	3.36600600428367e-08	1.8789e-05
ENSBTAG00000017738	1.17029	3.71655	30.0472	4.21653974791782e-08	2.26315e-05
ENSBTAG00000000191	-0.707042	5.32939	29.6328	5.22148780489162e-08	2.61774e-05
ENSBTAG00000001099	1.15268	1.98874	29.6213	5.25236119707485e-08	2.61774e-05
ENSBTAG00000000332	0.721747	4.83643	29.4747	5.66515124758636e-08	2.72611e-05
ENSBTAG00000045768	1.19171	1.63665	29.173	6.61947752786994e-08	2.97983e-05
ENSBTAG00000013614	1.11254	1.70446	29.1984	6.53327356002485e-08	2.97983e-05
ENSBTAG00000016904	0.902472	3.6206	28.975	7.33180125139686e-08	3.19735e-05
ENSBTAG00000031965	1.12152	3.24282	28.4978	9.38052473187585e-08	3.85015e-05
ENSBTAG00000006324	0.754418	4.65001	28.551	9.12622271874006e-08	3.85015e-05
ENSBTAG00000008792	-1.03756	7.32096	27.2119	1.82335677637675e-07	7.26998e-05
ENSBTAG00000039807	0.999885	3.83025	27.1337	1.8985585171829e-07	7.35955e-05
ENSBTAG00000011136	0.807	4.16729	26.2021	3.07486676309533e-07	0.000115972
ENSBTAG00000011359	0.719458	4.52034	25.7439	3.89864216002681e-07	0.000143173
ENSBTAG00000001801	-1.20313	1.63721	25.1466	5.31330036229647e-07	0.000190121
ENSBTAG00000021438	-1.05348	2.95138	24.9495	5.88510717900388e-07	0.000205317
ENSBTAG00000006828	0.979126	2.25381	24.5868	7.10362494889168e-07	0.000241783
ENSBTAG00000016593	0.727842	5.02497	24.0362	9.45432288167977e-07	0.000306826
ENSBTAG00000037757	1.20529	1.26877	24.0392	9.43949213137429e-07	0.000306826
ENSBTAG00000006125	0.890824	2.38366	23.8202	1.05767870327745e-06	0.000335452
ENSBTAG00000006383	-1.44868	4.11859	23.7214	1.1133811883048e-06	0.000345272
ENSBTAG00000008289	0.705192	4.45535	23.6393	1.16189689792721e-06	0.000352484
ENSBTAG00000016667	1.0647	1.31774	23.4166	1.304508038997e-06	0.000387328
ENSBTAG00000037924	1.06376	1.80405	23.3423	1.35587987281807e-06	0.00039118
ENSBTAG00000008468	0.683242	3.93501	23.3174	1.3735455718305e-06	0.00039118
ENSBTAG00000039813	0.769118	5.01466	23.2155	1.44825520238036e-06	0.000404208
ENSBTAG00000011517	0.678817	3.82069	23.1214	1.52090154263292e-06	0.00041616
ENSBTAG00000005556	1.34879	1.01182	22.919	1.68971637934434e-06	0.000453461
ENSBTAG00000002564	0.688617	3.78653	22.6888	1.90475139902319e-06	0.000501525
ENSBTAG00000011635	-0.92809	2.38668	22.3766	2.24083180910544e-06	0.000579089
ENSBTAG00000003915	1.6839	-0.378081	22.1467	2.52589029039309e-06	0.000640887
ENSBTAG00000004851	0.649093	4.42237	21.937	2.81742430103221e-06	0.000702092
ENSBTAG00000034349	-1.5359	4.00586	21.767	3.07843538719347e-06	0.000753677
ENSBTAG00000025258	-3.52221	-2.66073	21.7082	3.17425946126882e-06	0.000763738
ENSBTAG00000020676	1.22727	3.73245	21.6249	3.31528446933376e-06	0.000765062
ENSBTAG00000008365	1.01594	2.56692	21.6524	3.26805820013306e-06	0.000765062
ENSBTAG00000019097	0.890401	2.51587	21.6014	3.35612957287715e-06	0.000765062
ENSBTAG00000008817	1.30864	1.06542	21.577	3.39905758360929e-06	0.000765062
ENSBTAG00000021808	0.868616	1.71513	21.4393	3.6520831678547e-06	0.000808965
ENSBTAG00000011677	-0.873322	3.98561	21.0661	4.43710338573537e-06	0.000967497
ENSBTAG00000004636	0.815474	3.34563	20.9967	4.60076029632152e-06	0.000987748
ENSBTAG00000027506	-0.994858	3.74876	20.9049	4.82667238158079e-06	0.00102055
ENSBTAG00000046140	0.858227	2.07779	20.832	5.01391770102271e-06	0.00104432
ENSBTAG00000007286	-1.66223	-0.0675498	20.6803	5.42725723030292e-06	0.00111378
ENSBTAG00000047508	0.791113	3.30629	20.3803	6.34788984153399e-06	0.00126729
ENSBTAG00000000898	-0.975337	1.26222	20.3776	6.35689014265945e-06	0.00126729
ENSBTAG00000019211	-0.67093	3.97048	20.2428	6.82086134182709e-06	0.00133913
ENSBTAG00000005015	0.735773	3.61349	20.2182	6.90913652440005e-06	0.00133913
ENSBTAG00000021658	0.882736	1.45104	19.996	7.76030783631242e-06	0.00148349
ENSBTAG00000018278	-0.752153	5.28997	19.9229	8.06278768587577e-06	0.00152049
ENSBTAG00000000717	0.802834	2.12853	19.7459	8.8451029039776e-06	0.00164578
ENSBTAG00000014223	-0.677865	5.01971	19.6643	9.23113585754806e-06	0.00167299
ENSBTAG00000013953	-1.03545	1.72592	19.677	9.1697905859555e-06	0.00167299
ENSBTAG00000024233	-0.766252	4.25824	19.3228	1.10381954709218e-05	0.00197485
ENSBTAG00000023632	0.652476	3.38814	18.9593	1.33536788102058e-05	0.00235887
ENSBTAG00000000144	0.705945	5.83983	18.8842	1.38897120193746e-05	0.00239297
ENSBTAG00000020997	0.842244	2.64115	18.8972	1.3795707945971e-05	0.00239297
ENSBTAG00000002738	0.825064	1.87253	18.6743	1.55061135184473e-05	0.00263888
ENSBTAG00000037415	-1.81873	0.674514	18.6163	1.59847470502107e-05	0.00268756
ENSBTAG00000017062	1.02483	0.88878	18.3855	1.80421250579885e-05	0.00299736
ENSBTAG00000020554	-1.24215	5.53406	18.3392	1.84863416732392e-05	0.00303502
ENSBTAG00000046409	0.946178	1.58134	18.2181	1.97000788747769e-05	0.0031734
ENSBTAG00000030921	-1.6019	1.67887	18.21	1.97839762942105e-05	0.0031734
ENSBTAG00000005892	0.675926	7.6705	18.182	2.00764558397151e-05	0.00318372
ENSBTAG00000047768	-1.25932	3.72827	18.1464	2.0455699388524e-05	0.00320741
ENSBTAG00000020934	1.06777	0.539242	17.9808	2.23145573525991e-05	0.00346
ENSBTAG00000008603	-0.69988	4.40755	17.9427	2.27656815163867e-05	0.00349115
ENSBTAG00000003169	0.695961	3.18774	17.8968	2.33209473470218e-05	0.00353743
ENSBTAG00000031797	-0.720177	4.99761	17.7953	2.45991803129966e-05	0.00365846
ENSBTAG00000032425	-1.44122	3.4169	17.7919	2.46431701974096e-05	0.00365846
ENSBTAG00000020244	0.75829	3.04305	17.7278	2.54880007051645e-05	0.00374405
ENSBTAG00000020454	0.72902	2.39536	17.6799	2.61369047704538e-05	0.00379938
ENSBTAG00000008552	0.561064	4.46387	17.5569	2.7884152108319e-05	0.00397065
ENSBTAG00000018864	-0.975487	1.34606	17.5695	2.77001548795148e-05	0.00397065
ENSBTAG00000020403	0.568994	5.27613	17.3856	3.05131482742265e-05	0.00428123
ENSBTAG00000014857	-1.0506	4.72694	17.3753	3.0678847787209e-05	0.00428123
ENSBTAG00000009522	-0.651413	5.20639	17.2959	3.19875312611834e-05	0.00441966
ENSBTAG00000008347	-0.744461	2.35883	17.2569	3.26514184622663e-05	0.00446716
ENSBTAG00000009642	0.669499	3.69261	17.1782	3.40326799566604e-05	0.00460068
ENSBTAG00000012039	0.798576	3.21518	17.1619	3.43243999796226e-05	0.00460068
ENSBTAG00000014916	0.896941	1.40566	17.1279	3.49460681435683e-05	0.00460068
ENSBTAG00000019187	1.42402	-0.454451	17.136	3.47957712563035e-05	0.00460068
ENSBTAG00000003728	-1.01116	3.10454	17.076	3.59138748218743e-05	0.00464273
ENSBTAG00000019495	1.01722	0.388394	17.0751	3.59308142842027e-05	0.00464273
ENSBTAG00000000224	0.625037	3.87002	16.9659	3.80569587170943e-05	0.00470424
ENSBTAG00000011243	-0.643457	3.47516	16.9757	3.78622850697713e-05	0.00470424
ENSBTAG00000037404	0.822607	1.93948	17.0052	3.72783992238447e-05	0.00470424
ENSBTAG00000008429	0.92976	1.49144	16.9641	3.80923780983253e-05	0.00470424
ENSBTAG00000046052	1.50663	-1.21386	17.0269	3.68531235233263e-05	0.00470424
ENSBTAG00000040043	0.765697	1.95863	16.9256	3.88729767973718e-05	0.00475853
ENSBTAG00000047520	-1.33594	-0.148601	16.7514	4.26102031729772e-05	0.00517066
ENSBTAG00000015276	0.757468	3.05273	16.6232	4.5590571773785e-05	0.00548462
ENSBTAG00000012608	-1.30681	-1.09372	16.6018	4.61074200244619e-05	0.00549939
ENSBTAG00000019741	-1.0769	2.00603	16.5756	4.67495871069466e-05	0.00552873
ENSBTAG00000043570	-1.42374	7.79112	16.3804	5.18179476534656e-05	0.00607663
ENSBTAG00000007390	0.558926	6.77541	16.1738	5.77882097501272e-05	0.00671176
ENSBTAG00000005965	1.38365	-1.0181	16.1605	5.81958045219716e-05	0.00671176
ENSBTAG00000010587	-0.865359	6.43548	16.1332	5.9039672324363e-05	0.00675327
ENSBTAG00000002004	-1.17744	2.34811	16.0484	6.17449298284617e-05	0.00700529
ENSBTAG00000010118	-0.734818	4.2233	15.9537	6.49113901923544e-05	0.00730515
ENSBTAG00000007884	0.551913	6.44146	15.9253	6.58931569200976e-05	0.00733745
ENSBTAG00000015655	0.77306	1.9144	15.915	6.62499689414808e-05	0.00733745
ENSBTAG00000030193	0.541684	4.8318	15.8485	6.86193116687069e-05	0.00754002
ENSBTAG00000010006	-0.891045	2.98084	15.7617	7.18413907807341e-05	0.00783024
ENSBTAG00000013070	-1.07316	2.47515	15.7329	7.2943850266193e-05	0.00783024
ENSBTAG00000023372	2.35762	-3.16982	15.7357	7.28375814818623e-05	0.00783024
ENSBTAG00000031785	-0.684288	2.67512	15.6307	7.6994455313386e-05	0.00818743
ENSBTAG00000021282	1.68788	-0.0308652	15.6197	7.74447343498141e-05	0.00818743
ENSBTAG00000009908	-1.1384	8.16167	15.4371	8.52970643986071e-05	0.00851778
ENSBTAG00000012700	0.595157	7.75108	15.4069	8.6673179759893e-05	0.00851778
ENSBTAG00000043567	-0.860612	6.54891	15.4153	8.62852607376266e-05	0.00851778
ENSBTAG00000020884	-0.771548	6.58781	15.4228	8.59452454282763e-05	0.00851778
ENSBTAG00000005144	0.493342	5.40028	15.4372	8.52941215488579e-05	0.00851778
ENSBTAG00000019975	0.813631	4.52696	15.4601	8.4266843154272e-05	0.00851778
ENSBTAG00000011532	0.600356	5.47824	15.4558	8.44560186136213e-05	0.00851778
ENSBTAG00000006549	-0.966226	3.26876	15.4285	8.56873700949012e-05	0.00851778
ENSBTAG00000017329	-0.973477	2.67605	15.483	8.32528302017167e-05	0.00851778
ENSBTAG00000015311	-0.916504	1.22806	15.4117	8.64507370842412e-05	0.00851778
ENSBTAG00000005244	1.07272	-0.0862723	15.3049	9.14787207895183e-05	0.00892717
ENSBTAG00000011138	-1.12968	0.926266	15.1857	9.74387647434269e-05	0.00940163
ENSBTAG00000016223	0.968909	1.77789	15.1809	9.76880670884555e-05	0.00940163
ENSBTAG00000032369	-0.53611	6.25634	15.1321	0.000100243	0.00951625
ENSBTAG00000012919	1.30253	-0.635439	15.1361	0.000100031	0.00951625
ENSBTAG00000016412	-1.30748	0.135174	15.1076	0.000101556	0.00957574
ENSBTAG00000013249	0.900849	0.905818	14.9669	0.000109413	0.0102474
ENSBTAG00000004558	-0.944525	6.09364	14.9256	0.000111836	0.0103959
ENSBTAG00000037578	0.640255	4.09703	14.9146	0.000112489	0.0103959
ENSBTAG00000024950	-1.09453	1.67884	14.8094	0.000118938	0.0109196
ENSBTAG00000008541	-0.7953	4.89277	14.6831	0.000127181	0.0115825
ENSBTAG00000014358	0.670282	3.51998	14.6615	0.000128648	0.0115825
ENSBTAG00000008849	-1.09068	2.0107	14.6733	0.000127847	0.0115825
ENSBTAG00000000820	-1.15447	4.25932	14.5189	0.00013876	0.0124128
ENSBTAG00000003525	-2.10297	-0.941311	14.4856	0.000141235	0.0125537
ENSBTAG00000038650	-0.834407	5.60134	14.4392	0.000144758	0.0127854
ENSBTAG00000030423	-2.79264	-3.25347	14.4124	0.000146833	0.0128871
ENSBTAG00000017798	-0.715632	4.89839	14.3909	0.000148519	0.0129167
ENSBTAG00000012112	0.522773	6.01175	14.3845	0.000149021	0.0129167
ENSBTAG00000009507	0.742828	2.31664	14.3611	0.000150886	0.0129977
ENSBTAG00000034295	0.61433	5.3603	14.3024	0.000155668	0.0133162
ENSBTAG00000044192	0.814025	2.50238	14.2924	0.000156493	0.0133162
ENSBTAG00000009517	-0.639695	5.10633	14.2322	0.000161584	0.0136661
ENSBTAG00000044175	-1.23232	0.246073	14.1716	0.000166868	0.014028
ENSBTAG00000000431	0.689415	8.03748	14.1238	0.000171161	0.0142176
ENSBTAG00000003323	-0.531972	4.46221	14.1246	0.000171093	0.0142176
ENSBTAG00000030814	-0.999864	2.00972	14.042	0.000178776	0.0147623
ENSBTAG00000015060	-1.02969	3.78576	13.9999	0.000182816	0.015007
ENSBTAG00000012215	0.867186	1.57526	13.9822	0.00018455	0.0150608
ENSBTAG00000020596	-0.816454	1.82632	13.9586	0.000186878	0.0151621
ENSBTAG00000000990	-0.799204	5.19324	13.9443	0.00018831	0.01519
ENSBTAG00000008165	-0.547911	5.43104	13.8302	0.000200098	0.0160481
ENSBTAG00000006354	-0.923521	7.10869	13.7935	0.000204037	0.0161436
ENSBTAG00000007623	0.508843	5.9578	13.7658	0.000207073	0.0161436
ENSBTAG00000018828	0.493285	6.01331	13.7705	0.000206551	0.0161436
ENSBTAG00000017366	0.790965	2.45162	13.7855	0.00020491	0.0161436
ENSBTAG00000014246	-0.951337	1.58612	13.7951	0.000203864	0.0161436
ENSBTAG00000005077	0.995093	1.47265	13.7239	0.000211746	0.0164162
ENSBTAG00000000640	-0.52237	4.60167	13.6977	0.000214721	0.0165549
ENSBTAG00000015434	-0.846883	3.13491	13.6512	0.000220102	0.0168534
ENSBTAG00000025213	0.636728	3.34388	13.6435	0.000221009	0.0168534
ENSBTAG00000011182	-0.862055	5.84101	13.6166	0.000224196	0.0170036
ENSBTAG00000022150	1.7565	-2.02654	13.5988	0.000226329	0.0170725
ENSBTAG00000018622	0.504467	5.05364	13.5646	0.000230489	0.0172007
ENSBTAG00000002211	0.435046	5.2715	13.5646	0.000230493	0.0172007
ENSBTAG00000046172	-0.476654	5.14878	13.5468	0.000232684	0.0172719
ENSBTAG00000021705	-0.654291	4.86599	13.5294	0.000234853	0.0173406
ENSBTAG00000034496	-0.727645	3.62424	13.4777	0.000241418	0.0174469
ENSBTAG00000003675	0.603543	3.54842	13.4593	0.000243793	0.0174469
ENSBTAG00000000601	0.622337	2.84185	13.461	0.000243574	0.0174469
ENSBTAG00000007247	-1.05249	2.31839	13.4817	0.000240896	0.0174469
ENSBTAG00000020236	1.18473	-0.0873729	13.4882	0.000240064	0.0174469
ENSBTAG00000014541	1.18526	-0.0859727	13.4697	0.000242453	0.0174469
ENSBTAG00000012815	-0.880117	4.64267	13.4257	0.000248203	0.0175821
ENSBTAG00000019241	1.45883	-1.30084	13.4305	0.000247566	0.0175821
ENSBTAG00000048175	2.52716	-2.59323	13.3942	0.000252406	0.0177895
ENSBTAG00000014396	-0.526155	4.88349	13.3826	0.000253969	0.0178098
ENSBTAG00000004256	-0.495117	6.70019	13.3409	0.000259674	0.0179335
ENSBTAG00000018799	0.448171	4.88868	13.3377	0.000260124	0.0179335
ENSBTAG00000033010	-0.49031	4.61132	13.3348	0.000260528	0.0179335
ENSBTAG00000046752	0.815251	1.30208	13.3323	0.000260875	0.0179335
ENSBTAG00000003889	0.603234	3.12411	13.3204	0.000262536	0.0179592
ENSBTAG00000000141	-0.70754	3.36207	13.311	0.000263847	0.0179609
ENSBTAG00000031012	-0.657963	3.05999	13.3014	0.000265206	0.0179658
ENSBTAG00000019545	0.573981	4.97531	13.2698	0.000269719	0.0181433
ENSBTAG00000000021	-0.791048	2.76349	13.2649	0.000270426	0.0181433
ENSBTAG00000012847	0.531812	4.15959	13.1672	0.000284899	0.0188425
ENSBTAG00000013168	-0.940377	2.56623	13.1744	0.000283806	0.0188425
ENSBTAG00000015405	0.777212	1.52936	13.182	0.000282649	0.0188425
ENSBTAG00000006452	0.601057	7.56442	13.1507	0.000287415	0.0189192
ENSBTAG00000020418	0.528268	3.82667	13.1084	0.00029397	0.0192599
ENSBTAG00000004115	0.50637	5.75537	13.0006	0.000311387	0.0203056
ENSBTAG00000039077	1.09852	0.577316	12.9872	0.000313631	0.0203569
ENSBTAG00000011398	0.583435	2.86259	12.9539	0.000319253	0.0203571
ENSBTAG00000048077	0.608536	3.70391	12.9551	0.000319056	0.0203571
ENSBTAG00000002286	0.535595	4.16027	12.9682	0.000316829	0.0203571
ENSBTAG00000010048	-1.1113	0.168415	12.9526	0.00031947	0.0203571
ENSBTAG00000038132	0.848557	1.52163	12.9322	0.000322972	0.0204867
ENSBTAG00000012817	0.768803	1.34588	12.9022	0.000328191	0.0207236
ENSBTAG00000030932	-0.909342	5.23345	12.881	0.000331926	0.020865
ENSBTAG00000004907	0.467493	5.90295	12.8516	0.000337194	0.0211011
ENSBTAG00000000040	0.577425	3.39804	12.8144	0.000343955	0.0214281
ENSBTAG00000013196	0.557515	5.7465	12.7716	0.000351929	0.0214878
ENSBTAG00000019253	-0.959603	4.71252	12.7845	0.000349508	0.0214878
ENSBTAG00000047319	0.856607	0.99511	12.7859	0.000349236	0.0214878
ENSBTAG00000003682	0.926128	0.37685	12.7679	0.000352612	0.0214878
ENSBTAG00000007149	1.35075	-0.895279	12.7835	0.000349681	0.0214878
ENSBTAG00000026418	-2.77725	-0.295564	12.7282	0.000360174	0.0218532
ENSBTAG00000004768	0.557468	3.87092	12.7033	0.000365002	0.0220502
ENSBTAG00000014707	-2.14969	6.84043	12.6213	0.000381377	0.0228589
ENSBTAG00000010387	-1.02652	6.69354	12.615	0.000382661	0.0228589
ENSBTAG00000011278	-0.864512	1.03868	12.6119	0.000383302	0.0228589
ENSBTAG00000012419	-0.778964	5.84099	12.5872	0.000388393	0.0230639
ENSBTAG00000010932	-1.38228	-0.773863	12.5781	0.000390303	0.0230791
ENSBTAG00000021872	0.565018	5.35622	12.5517	0.000395852	0.0231829
ENSBTAG00000039462	-0.623984	4.54292	12.5558	0.000394981	0.0231829
ENSBTAG00000008292	-0.884267	3.64784	12.5439	0.000397512	0.0231829
ENSBTAG00000003609	-0.698755	3.30737	12.5383	0.000398703	0.0231829
ENSBTAG00000014628	-2.04952	3.78887	12.509	0.000405001	0.0234514
ENSBTAG00000007228	0.575228	2.98563	12.4973	0.000407535	0.0235006
ENSBTAG00000003366	-1.16699	5.1625	12.4826	0.000410763	0.0235893
ENSBTAG00000004541	0.619764	3.07667	12.4617	0.000415384	0.0236152
ENSBTAG00000031707	0.605305	3.41451	12.4576	0.000416292	0.0236152
ENSBTAG00000018216	-0.819711	1.28077	12.4584	0.000416112	0.0236152
ENSBTAG00000017895	-1.64999	-0.717733	12.4121	0.000426557	0.0240996
ENSBTAG00000004950	-0.881063	4.7601	12.342	0.000442881	0.024921
ENSBTAG00000008592	-1.72342	-1.25528	12.2869	0.000456156	0.0255649
ENSBTAG00000016155	0.632549	2.27397	12.277	0.000458572	0.0255975
ENSBTAG00000010521	0.532588	6.20193	12.2534	0.000464423	0.0256353
ENSBTAG00000006143	0.661808	3.53924	12.2446	0.000466597	0.0256353
ENSBTAG00000019198	0.512641	3.54342	12.2542	0.000464214	0.0256353
ENSBTAG00000005571	0.501593	4.85524	12.2493	0.000465437	0.0256353
ENSBTAG00000002773	-0.839168	3.07508	12.2164	0.000473721	0.0259246
ENSBTAG00000012335	-1.17727	6.39153	12.1944	0.000479333	0.0260276
ENSBTAG00000024476	-0.835195	1.75248	12.1992	0.000478104	0.0260276
ENSBTAG00000022613	-0.519021	4.42116	12.1703	0.000485574	0.0262643
ENSBTAG00000021437	0.999651	3.05558	12.1478	0.000491461	0.0263782
ENSBTAG00000016630	0.98464	0.222317	12.1534	0.000489991	0.0263782
ENSBTAG00000045702	1.40264	-0.131423	12.1377	0.000494123	0.0264195
ENSBTAG00000020139	-0.836348	8.14912	12.103	0.000503403	0.0265094
ENSBTAG00000003553	0.53878	6.49012	12.1069	0.000502366	0.0265094
ENSBTAG00000011343	-0.827694	5.99921	12.1038	0.000503182	0.0265094
ENSBTAG00000045518	2.037	-1.1913	12.1235	0.000497915	0.0265094
ENSBTAG00000046712	-0.497637	5.58868	12.0697	0.000512473	0.0268229
ENSBTAG00000002808	-0.741946	4.65967	12.0671	0.000513202	0.0268229
ENSBTAG00000002953	-0.764589	3.96262	12.0401	0.000520688	0.0270119
ENSBTAG00000016936	0.674506	2.22733	12.041	0.000520429	0.0270119
ENSBTAG00000017670	-0.750979	6.28845	12.0097	0.000529233	0.0270972
ENSBTAG00000016746	-0.59877	4.49751	12.0238	0.000525248	0.0270972
ENSBTAG00000008024	-0.617092	3.76801	12.0123	0.000528512	0.0270972
ENSBTAG00000001793	0.710094	1.35121	12.0067	0.000530099	0.0270972
ENSBTAG00000016679	-0.515347	3.0598	11.9985	0.000532441	0.0271176
ENSBTAG00000007336	0.566676	3.88117	11.9724	0.00053994	0.0273995
ENSBTAG00000038990	0.507026	4.41258	11.9605	0.000543394	0.0274748
ENSBTAG00000038737	-0.935627	2.41155	11.9389	0.000549725	0.0276946
ENSBTAG00000048184	-0.694001	5.2817	11.9247	0.000553942	0.027707
ENSBTAG00000024904	0.843317	0.607023	11.927	0.000553248	0.027707
ENSBTAG00000020575	0.700671	2.40165	11.9147	0.000556918	0.0277564
ENSBTAG00000026417	-3.0768	-1.08847	11.8969	0.00056227	0.0279234
ENSBTAG00000000536	0.567565	3.19598	11.8588	0.000573896	0.0283997
ENSBTAG00000040334	0.493864	3.86318	11.8415	0.000579252	0.0285302
ENSBTAG00000031295	-0.583011	3.67119	11.8366	0.000580767	0.0285302
ENSBTAG00000039012	0.809146	0.892931	11.8272	0.000583727	0.0285302
ENSBTAG00000047107	-2.32326	-2.57051	11.824	0.000584711	0.0285302
ENSBTAG00000017265	-0.620126	3.15412	11.795	0.000593885	0.0288769
ENSBTAG00000009150	0.747503	1.3997	11.7683	0.00060247	0.0291926
ENSBTAG00000004093	0.60044	3.45314	11.7596	0.000605292	0.0292278
ENSBTAG00000003845	0.465835	5.05805	11.716	0.00061966	0.0295106
ENSBTAG00000014982	0.622549	2.96057	11.7148	0.000620038	0.0295106
ENSBTAG00000014669	-0.589195	3.60214	11.6948	0.000626747	0.0295106
ENSBTAG00000046724	0.49577	4.5557	11.7147	0.000620072	0.0295106
ENSBTAG00000033441	-0.626911	3.16896	11.7004	0.000624857	0.0295106
ENSBTAG00000017564	0.903907	0.338014	11.7303	0.000614917	0.0295106
ENSBTAG00000035224	2.87783	-2.74931	11.7056	0.00062312	0.0295106
ENSBTAG00000024042	-2.46423	-2.6722	11.6909	0.000628066	0.0295106
ENSBTAG00000012344	-1.10759	7.09143	11.6644	0.000637068	0.0297892
ENSBTAG00000017981	-1.1854	1.97802	11.6609	0.000638263	0.0297892
ENSBTAG00000015732	-0.572836	4.54091	11.6237	0.000651159	0.0302172
ENSBTAG00000038532	1.32679	-1.17451	11.622	0.000651765	0.0302172
ENSBTAG00000046383	-0.690834	3.94409	11.5757	0.00066818	0.0308757
ENSBTAG00000015384	0.707005	1.99295	11.5413	0.000680687	0.0313498
ENSBTAG00000016265	-0.505558	5.46911	11.5216	0.000687934	0.0314077
ENSBTAG00000011855	-0.552136	3.43034	11.5195	0.000688696	0.0314077
ENSBTAG00000010774	-0.580557	4.27476	11.5222	0.000687711	0.0314077
ENSBTAG00000010109	-0.706132	2.71934	11.478	0.000704262	0.0320129
ENSBTAG00000013301	0.616409	2.2288	11.4224	0.000725627	0.032877
ENSBTAG00000011429	0.422801	5.18546	11.4073	0.000731574	0.0330392
ENSBTAG00000037456	0.560277	3.98604	11.3964	0.000735885	0.0331267
ENSBTAG00000008118	-0.581876	4.34816	11.3766	0.000743749	0.033373
ENSBTAG00000012406	-1.25784	5.90022	11.359	0.000750842	0.0334795
ENSBTAG00000000022	-0.578734	2.79699	11.3588	0.000750919	0.0334795
ENSBTAG00000021691	-0.472716	4.54074	11.3495	0.000754683	0.0335401
ENSBTAG00000033727	-0.765942	2.44176	11.299	0.000775476	0.0343548
ENSBTAG00000011961	-0.997314	7.8742	11.2743	0.00078588	0.034494
ENSBTAG00000025564	-0.963785	5.04873	11.2739	0.000786034	0.034494
ENSBTAG00000014239	-0.562887	3.7607	11.2784	0.00078415	0.034494
ENSBTAG00000026232	0.802655	1.93546	11.2678	0.000788635	0.0344997
ENSBTAG00000004472	-0.789029	5.84671	11.2371	0.0008018	0.0347939
ENSBTAG00000010395	0.45017	4.96291	11.2347	0.00080284	0.0347939
ENSBTAG00000009058	-0.737504	0.962362	11.2447	0.000798494	0.0347939
ENSBTAG00000017075	0.877347	0.925752	11.2197	0.000809321	0.0349662
ENSBTAG00000047570	-0.720338	3.81241	11.2015	0.000817302	0.0350937
ENSBTAG00000030801	-0.536466	3.4071	11.203	0.00081664	0.0350937
ENSBTAG00000012002	1.09377	-0.90973	11.1794	0.000827094	0.0354052
ENSBTAG00000016596	-1.03149	3.04944	11.1476	0.000841399	0.0359074
ENSBTAG00000009746	-0.64651	2.31272	11.1396	0.000845053	0.0359534
ENSBTAG00000005161	0.488305	6.54841	11.1146	0.000856524	0.0363307
ENSBTAG00000046322	-0.749755	3.25422	11.0899	0.000867971	0.0366085
ENSBTAG00000024595	0.546143	4.38278	11.0891	0.000868359	0.0366085
ENSBTAG00000019121	0.680305	1.51781	11.0836	0.000870943	0.0366085
ENSBTAG00000007501	0.575582	2.88553	11.0398	0.00089177	0.0373713
ENSBTAG00000017367	-0.841169	5.80834	11.0258	0.00089853	0.0373981
ENSBTAG00000020381	-0.513411	3.51661	11.027	0.000897955	0.0373981
ENSBTAG00000003867	-2.57619	-2.95821	11.0218	0.000900448	0.0373981
ENSBTAG00000015014	-0.590481	2.54436	10.9852	0.000918446	0.0380324
ENSBTAG00000008076	0.43001	5.68208	10.9356	0.000943319	0.0386041
ENSBTAG00000014146	-0.559407	4.18393	10.9454	0.00093838	0.0386041
ENSBTAG00000017565	-0.461168	4.70699	10.9502	0.000935947	0.0386041
ENSBTAG00000012855	0.549312	4.17475	10.9409	0.000940621	0.0386041
ENSBTAG00000007256	0.434252	4.53295	10.9118	0.000955512	0.0389888
ENSBTAG00000017189	-0.597013	4.50757	10.9046	0.000959241	0.0390269
ENSBTAG00000000682	0.68425	4.11046	10.8783	0.000972968	0.0394703
ENSBTAG00000031476	0.818214	0.701152	10.8702	0.000977217	0.0395277
ENSBTAG00000000182	0.534424	3.53898	10.8366	0.000995114	0.0397013
ENSBTAG00000045717	0.598564	2.30112	10.8548	0.00098541	0.0397013
ENSBTAG00000010036	-0.46517	3.85519	10.839	0.000993861	0.0397013
ENSBTAG00000006252	-0.676459	1.32128	10.848	0.000989039	0.0397013
ENSBTAG00000003531	0.964835	0.210572	10.8355	0.000995733	0.0397013
ENSBTAG00000003261	-0.556025	2.87807	10.8259	0.00100088	0.039793
ENSBTAG00000009778	0.700721	2.41215	10.8156	0.00100648	0.0399019
ENSBTAG00000014440	-0.520607	5.43512	10.7854	0.00102303	0.0399501
ENSBTAG00000007913	-0.546611	5.3337	10.7823	0.00102474	0.0399501
ENSBTAG00000002463	-0.630993	5.14758	10.7688	0.00103226	0.0399501
ENSBTAG00000010334	0.441015	5.157	10.7666	0.00103346	0.0399501
ENSBTAG00000014230	-0.549992	3.69946	10.7671	0.0010332	0.0399501
ENSBTAG00000046823	-0.743302	3.04979	10.7879	0.00102165	0.0399501
ENSBTAG00000021582	-0.52771	4.41181	10.7811	0.00102539	0.0399501
ENSBTAG00000002256	-0.854687	2.38132	10.8001	0.00101495	0.0399501
ENSBTAG00000033464	-1.24031	-0.44698	10.788	0.00102162	0.0399501
ENSBTAG00000013745	0.421263	5.76137	10.719	0.00106038	0.0407649
ENSBTAG00000020551	0.440823	5.13741	10.7222	0.00105859	0.0407649
ENSBTAG00000008216	-0.630303	5.97419	10.6907	0.00107676	0.0412806
ENSBTAG00000013730	0.505904	7.1922	10.6495	0.001101	0.0417041
ENSBTAG00000010153	-0.609186	6.76374	10.6466	0.00110274	0.0417041
ENSBTAG00000039861	-1.57477	6.60096	10.6607	0.00109437	0.0417041
ENSBTAG00000031709	-0.755815	4.15419	10.6483	0.00110174	0.0417041
ENSBTAG00000046259	-1.20512	0.789417	10.6529	0.001099	0.0417041
ENSBTAG00000012156	-0.466421	3.61198	10.6109	0.00112425	0.0424026
ENSBTAG00000005285	-0.832659	3.23677	10.5909	0.00113644	0.0426319
ENSBTAG00000047339	0.526508	4.80501	10.5944	0.00113433	0.0426319
ENSBTAG00000008717	0.490903	5.09335	10.5681	0.00115056	0.0430167
ENSBTAG00000009087	-0.767918	4.42644	10.5613	0.00115481	0.0430167
ENSBTAG00000014113	-3.80695	-1.84506	10.5595	0.00115595	0.0430167
ENSBTAG00000031778	-0.546227	2.78889	10.5485	0.00116282	0.0431571
ENSBTAG00000021512	0.424035	6.50008	10.5283	0.00117558	0.0434266
ENSBTAG00000018086	0.404948	5.34674	10.5272	0.0011763	0.0434266
ENSBTAG00000014660	-0.631907	2.15276	10.5117	0.00118618	0.043469
ENSBTAG00000016717	0.596433	2.2461	10.5155	0.00118378	0.043469
ENSBTAG00000030735	-3.12497	-3.43431	10.5108	0.00118679	0.043469
ENSBTAG00000008291	-1.07239	1.87492	10.5021	0.00119241	0.0435605
ENSBTAG00000018531	-0.72742	7.93209	10.4922	0.00119878	0.0435649
ENSBTAG00000046580	-1.05401	5.82587	10.4924	0.0011987	0.0435649
ENSBTAG00000014861	0.56612	2.7429	10.4854	0.0012032	0.0436119
ENSBTAG00000002331	-0.651546	3.0654	10.4744	0.00121038	0.0437587
ENSBTAG00000006078	-0.954646	1.87284	10.4617	0.00121873	0.0439466
ENSBTAG00000011611	-0.410989	5.2758	10.4414	0.00123221	0.0443184
ENSBTAG00000007632	-0.525304	3.07051	10.4333	0.00123764	0.0443992
ENSBTAG00000019777	-0.582182	3.35194	10.4233	0.00124434	0.0445252
ENSBTAG00000009737	-0.977188	2.11472	10.4123	0.00125178	0.0446768
ENSBTAG00000016619	-0.748152	1.46333	10.4076	0.00125501	0.0446777
ENSBTAG00000011539	0.557821	3.05642	10.3969	0.00126224	0.0448208
ENSBTAG00000014046	-0.783185	3.97976	10.3836	0.0012714	0.0450314
ENSBTAG00000018326	0.718737	1.73956	10.3553	0.00129102	0.0456105
ENSBTAG00000014626	-0.377237	5.24974	10.3186	0.00131699	0.0462489
ENSBTAG00000014102	-0.458608	3.92298	10.3198	0.00131612	0.0462489
ENSBTAG00000008366	0.740282	2.35496	10.3157	0.00131903	0.0462489
ENSBTAG00000016156	0.403682	6.02039	10.2846	0.00134148	0.0466705
ENSBTAG00000019150	0.407938	5.25772	10.2913	0.00133661	0.0466705
ENSBTAG00000021544	-0.440356	4.5554	10.2798	0.00134491	0.0466705
ENSBTAG00000036282	-0.772062	2.90159	10.2844	0.00134158	0.0466705
ENSBTAG00000012441	0.759229	1.30197	10.2759	0.00134778	0.0466705
ENSBTAG00000024803	-0.47718	5.46408	10.237	0.00137654	0.0475485
ENSBTAG00000008279	-0.786684	1.67833	10.2318	0.00138036	0.0475629
ENSBTAG00000019163	-0.502999	3.93156	10.2229	0.00138707	0.0476764
ENSBTAG00000014389	0.792046	1.54955	10.2115	0.00139571	0.0477446
ENSBTAG00000006173	2.18105	-3.12378	10.2112	0.0013959	0.0477446
ENSBTAG00000011238	-0.655139	7.39331	10.1864	0.00141484	0.0481542
ENSBTAG00000002462	-0.80415	3.35367	10.1879	0.00141367	0.0481542
ENSBTAG00000018164	1.08545	0.27267	10.1819	0.00141823	0.0481542
ENSBTAG00000018367	0.499386	5.69728	10.1359	0.00145406	0.0486793
ENSBTAG00000013009	-0.570262	3.00431	10.1352	0.00145462	0.0486793
ENSBTAG00000005557	0.549645	3.02893	10.1471	0.00144531	0.0486793
ENSBTAG00000016467	0.754384	0.948807	10.1442	0.00144756	0.0486793
ENSBTAG00000039190	0.786125	0.992498	10.144	0.0014477	0.0486793
ENSBTAG00000002952	1.06177	-1.64881	10.1521	0.0014414	0.0486793
ENSBTAG00000021606	-0.976927	0.0549404	10.1251	0.00146261	0.0487859
ENSBTAG00000008728	0.813643	0.814609	10.1224	0.0014648	0.0487859
ENSBTAG00000033076	-0.833273	2.00628	10.1038	0.00147964	0.0491628
ENSBTAG00000037746	-0.94345	2.05905	10.0941	0.00148746	0.0493051
ENSBTAG00000001950	0.434277	3.86407	10.0657	0.00151052	0.0499076
ENSBTAG00000005843	-0.50624	3.86474	10.0613	0.00151419	0.0499076
ENSBTAG00000015413	0.672533	2.46908	10.0586	0.00151636	0.0499076

## Sheet: cDEG (CHV vs BV) vs (CHA vs BA)
Gene ID	logFC	logCPM	LR	PValue	FDR
ENSBTAG00000014069	-1.244	3.70832	44.1763	3.00087135917851e-11	4.18772e-07
ENSBTAG00000046218	-1.02718	3.63888	35.9617	2.01235258133549e-09	1.40412e-05
ENSBTAG00000008132	1.23684	4.93109	29.7989	4.79274400943498e-08	0.000222942
ENSBTAG00000002096	-1.32333	6.79702	29.0893	6.91168128418067e-08	0.000237233
ENSBTAG00000026531	1.24735	4.45286	28.6887	8.49994083776239e-08	0.000237233
ENSBTAG00000037578	-0.89053	4.09703	27.5965	1.49447824962828e-07	0.000347591
ENSBTAG00000018828	0.691339	6.01331	27.0267	2.00665595073236e-07	0.000400041
ENSBTAG00000039470	1.22894	4.25646	26.6094	2.4903012830615e-07	0.000434402
ENSBTAG00000017670	-1.10706	6.28845	25.6298	4.13598187604223e-07	0.000531697
ENSBTAG00000001725	-1.24689	3.23533	25.7621	3.86188954594039e-07	0.000531697
ENSBTAG00000039817	1.14274	2.61903	25.6043	4.19109036466024e-07	0.000531697
ENSBTAG00000039256	1.26988	1.96631	25.1087	5.41882197233835e-07	0.000630164
ENSBTAG00000006549	-1.22833	3.26876	24.5356	7.29485224138334e-07	0.000783074
ENSBTAG00000011196	-1.30475	5.36757	24.0542	9.36626696123433e-07	0.000933616
ENSBTAG00000009863	0.76009	5.8391	23.1691	1.48364932375454e-06	0.00138029
ENSBTAG00000037456	0.791277	3.98604	22.8801	1.72424983625604e-06	0.00150387
ENSBTAG00000039847	1.05735	3.67117	22.5808	2.01487842107431e-06	0.00165216
ENSBTAG00000034678	1.14772	2.33387	22.4731	2.13105423263704e-06	0.00165216
ENSBTAG00000037634	-1.44937	4.46885	22.2857	2.34946206689652e-06	0.00172562
ENSBTAG00000013452	-1.0007	1.62243	21.9874	2.74444807700601e-06	0.00191494
ENSBTAG00000020884	-0.912511	6.58781	21.2438	4.04423832519934e-06	0.00268749
ENSBTAG00000005434	1.71647	-0.412246	21.0166	4.55320713074955e-06	0.00288818
ENSBTAG00000007153	-1.18228	5.64569	20.7857	5.1364376538308e-06	0.00311648
ENSBTAG00000007421	1.33541	-0.293446	20.6556	5.49759115682791e-06	0.00319662
ENSBTAG00000031797	-0.776201	4.99761	20.3495	6.45089780928311e-06	0.00360089
ENSBTAG00000011467	-1.73553	2.9406	19.955	7.92852835079435e-06	0.00425549
ENSBTAG00000011439	1.64853	-0.54473	19.5845	9.62457298260953e-06	0.00497448
ENSBTAG00000011193	-1.153	5.46609	19.4348	1.04095208011689e-05	0.00518803
ENSBTAG00000047339	0.706161	4.80501	19.0962	1.24293532065367e-05	0.00598109
ENSBTAG00000015109	0.661319	6.37149	18.9276	1.35771918265457e-05	0.00627014
ENSBTAG00000008429	0.978934	1.49144	18.8789	1.39286555837491e-05	0.00627014
ENSBTAG00000016169	-1.74842	1.31708	18.5208	1.68056522791166e-05	0.00732884
ENSBTAG00000038748	2.23289	8.46694	18.0715	2.12762680454452e-05	0.00819649
ENSBTAG00000012380	0.563853	5.80714	18.0532	2.14821083152048e-05	0.00819649
ENSBTAG00000000332	0.560565	4.83643	17.8828	2.3494067736474e-05	0.00819649
ENSBTAG00000034349	-1.41125	4.00586	17.9857	2.22573157266649e-05	0.00819649
ENSBTAG00000021272	0.811888	3.07991	17.9	2.32817925685842e-05	0.00819649
ENSBTAG00000001146	0.799941	3.96641	18.0475	2.15458534586463e-05	0.00819649
ENSBTAG00000046419	-1.3408	2.33646	18.1545	2.03692677324411e-05	0.00819649
ENSBTAG00000012219	1.20307	0.793683	17.9508	2.26689709127976e-05	0.00819649
ENSBTAG00000020551	0.566315	5.13741	17.6928	2.59605952504258e-05	0.00820902
ENSBTAG00000014857	-1.05895	4.72694	17.6558	2.64712344881181e-05	0.00820902
ENSBTAG00000021777	0.84091	3.22899	17.7019	2.58374354109477e-05	0.00820902
ENSBTAG00000020600	1.12029	1.04067	17.7844	2.47408795015574e-05	0.00820902
ENSBTAG00000007253	-1.01419	2.54732	17.8282	2.41776079276486e-05	0.00820902
ENSBTAG00000011019	-0.639121	5.2031	17.4013	3.02624031930187e-05	0.00918069
ENSBTAG00000012989	-0.941302	5.37959	17.3012	3.18983477341725e-05	0.00927378
ENSBTAG00000011324	0.988364	1.50233	17.3185	3.16086299606882e-05	0.00927378
ENSBTAG00000014597	0.859882	1.56764	17.1635	3.42958966175679e-05	0.00976733
ENSBTAG00000024318	1.01857	2.2527	16.9594	3.81871722810193e-05	0.010658
ENSBTAG00000005989	-0.82736	6.84059	16.7597	4.24258800992173e-05	0.0116089
ENSBTAG00000000140	0.576605	4.82595	16.7016	4.37451393763819e-05	0.0117397
ENSBTAG00000005501	1.27605	1.02023	16.5797	4.66469984338736e-05	0.0122822
ENSBTAG00000030898	-3.02927	-3.35794	16.5348	4.77652275181187e-05	0.0123438
ENSBTAG00000018225	0.762473	4.36923	16.4614	4.96503416779379e-05	0.0123754
ENSBTAG00000026418	2.79773	-0.295564	16.4313	5.04466030459333e-05	0.0123754
ENSBTAG00000009156	0.926391	2.04272	16.4274	5.05481354375112e-05	0.0123754
ENSBTAG00000014906	0.955932	4.66211	16.3886	5.15948820884108e-05	0.0124139
ENSBTAG00000013178	1.95816	4.3718	16.2684	5.49743759316948e-05	0.0125765
ENSBTAG00000015321	0.595436	4.35957	16.2967	5.41596022265064e-05	0.0125765
ENSBTAG00000040144	-0.841562	1.61892	16.2923	5.42848535113846e-05	0.0125765
ENSBTAG00000040103	1.58084	0.621957	16.0283	6.24041610626795e-05	0.014046
ENSBTAG00000004136	-0.549478	5.17927	15.9731	6.42505477958174e-05	0.014232
ENSBTAG00000005299	2.08545	-2.62759	15.9397	6.53916690130683e-05	0.0142584
ENSBTAG00000014454	0.612816	5.93882	15.8469	6.86801844206306e-05	0.0147451
ENSBTAG00000031785	-0.682803	2.67512	15.6933	7.44887144082303e-05	0.0157498
ENSBTAG00000039504	-2.0915	-1.23375	15.653	7.60911836546903e-05	0.0158485
ENSBTAG00000018198	0.80465	3.11186	15.5692	7.95377274218915e-05	0.0163228
ENSBTAG00000000983	3.50202	-2.90908	15.4402	8.51589226309919e-05	0.0172231
ENSBTAG00000047238	0.625801	6.15934	15.306	9.14241893658648e-05	0.0181788
ENSBTAG00000008289	0.565874	4.45535	15.2841	9.2489601185206e-05	0.0181788
ENSBTAG00000009985	0.560533	5.29721	15.2534	9.40087016094731e-05	0.0182207
ENSBTAG00000002845	-0.862114	2.44293	15.2137	9.60065236705653e-05	0.018353
ENSBTAG00000015311	-0.905378	1.22806	15.1873	9.73550543688031e-05	0.0183593
ENSBTAG00000019187	1.33488	-0.454451	15.0637	0.000103945	0.0193408
ENSBTAG00000001104	0.729504	5.26982	14.931	0.000111513	0.0202099
ENSBTAG00000007450	-1.32552	5.07118	14.9504	0.000110376	0.0202099
ENSBTAG00000023635	-0.940642	2.51641	14.8704	0.000115155	0.0206023
ENSBTAG00000039462	-0.675473	4.54292	14.7386	0.00012349	0.0207627
ENSBTAG00000004138	0.548446	5.04653	14.7761	0.000121059	0.0207627
ENSBTAG00000013462	0.717633	4.41849	14.7426	0.000123228	0.0207627
ENSBTAG00000004768	0.598524	3.87092	14.781	0.000120746	0.0207627
ENSBTAG00000044208	1.39173	-1.37009	14.7422	0.000123258	0.0207627
ENSBTAG00000032369	-0.523812	6.25634	14.4866	0.000141157	0.0229052
ENSBTAG00000001143	-0.891225	5.13997	14.5201	0.000138673	0.0229052
ENSBTAG00000015060	-1.04687	3.78576	14.507	0.000139642	0.0229052
ENSBTAG00000005471	-2.25068	-2.99771	14.4175	0.000146439	0.0234891
ENSBTAG00000026119	-0.856837	2.59282	14.3233	0.000153944	0.0241983
ENSBTAG00000038757	2.76989	0.344366	14.3187	0.000154328	0.0241983
ENSBTAG00000011397	1.17348	0.893191	14.2873	0.000156917	0.0243308
ENSBTAG00000001821	0.743496	5.48023	14.2305	0.000161732	0.0248019
ENSBTAG00000007793	0.979532	1.30767	14.1866	0.000165545	0.0251107
ENSBTAG00000038337	-1.0411	5.84051	14.143	0.00016943	0.0251661
ENSBTAG00000024492	-0.927095	1.5841	14.142	0.000169517	0.0251661
ENSBTAG00000038288	0.964285	0.0723728	14.017	0.000181167	0.0265521
ENSBTAG00000003525	-2.08684	-0.941311	14.0016	0.000182658	0.0265521
ENSBTAG00000000782	-1.4359	-0.816338	13.963	0.000186439	0.0268222
ENSBTAG00000004851	0.515108	4.42237	13.8571	0.000197251	0.0280881
ENSBTAG00000009421	-0.765394	3.13531	13.7764	0.000205906	0.0287342
ENSBTAG00000015008	-0.943766	0.545461	13.7909	0.00020432	0.0287342
ENSBTAG00000030932	-0.942532	5.23345	13.6839	0.000216296	0.0298853
ENSBTAG00000005049	0.660261	6.09783	13.5704	0.000229785	0.0307191
ENSBTAG00000014091	0.559358	6.25309	13.568	0.000230078	0.0307191
ENSBTAG00000001938	-0.59357	4.14746	13.5594	0.000231136	0.0307191
ENSBTAG00000002758	0.588163	4.30089	13.5952	0.000226769	0.0307191
ENSBTAG00000014705	-1.72434	1.7196	13.5174	0.000236358	0.0311167
ENSBTAG00000038650	-0.809437	5.60134	13.4564	0.000244177	0.0318457
ENSBTAG00000011984	0.81598	1.2358	13.4113	0.000250114	0.0322181
ENSBTAG00000006835	0.865343	1.77407	13.3998	0.00025165	0.0322181
ENSBTAG00000001610	2.65384	-2.58503	13.3109	0.000263865	0.0334749
ENSBTAG00000013468	0.732742	8.47116	13.2586	0.000271339	0.0336008
ENSBTAG00000011343	-0.877655	5.99921	13.2789	0.000268409	0.0336008
ENSBTAG00000024715	0.572123	4.83404	13.2047	0.000279254	0.0336008
ENSBTAG00000003068	-0.53176	5.75758	13.1963	0.000280499	0.0336008
ENSBTAG00000031965	0.76963	3.24282	13.1936	0.000280905	0.0336008
ENSBTAG00000005534	-0.748703	4.89086	13.1882	0.000281712	0.0336008
ENSBTAG00000030556	0.533595	4.92561	13.2513	0.000272389	0.0336008
ENSBTAG00000024603	0.622406	6.3074	13.1524	0.000287151	0.0336739
ENSBTAG00000002580	0.912016	3.40394	13.1595	0.000286062	0.0336739
ENSBTAG00000021879	0.552014	6.51094	13.0888	0.000297066	0.0345463
ENSBTAG00000011307	0.512238	5.06653	12.8986	0.000328824	0.0376126
ENSBTAG00000024950	-1.02399	1.67884	12.9098	0.000326863	0.0376126
ENSBTAG00000009207	0.58492	6.78994	12.8756	0.000332902	0.0377695
ENSBTAG00000012419	-0.786139	5.84099	12.7702	0.000352179	0.0394308
ENSBTAG00000019097	0.685347	2.51587	12.7648	0.000353196	0.0394308
ENSBTAG00000044083	0.522962	3.94946	12.716	0.00036255	0.0400399
ENSBTAG00000019707	-0.799613	3.48373	12.6968	0.000366279	0.0400399
ENSBTAG00000045768	0.789989	1.63665	12.6918	0.000367259	0.0400399
ENSBTAG00000006403	-0.992799	0.218907	12.6415	0.000377271	0.0408125
ENSBTAG00000019018	-0.856989	7.73927	12.5955	0.000386673	0.0408539
ENSBTAG00000014199	0.620201	6.98868	12.5868	0.000388479	0.0408539
ENSBTAG00000017380	0.527287	5.89965	12.5799	0.000389912	0.0408539
ENSBTAG00000004017	0.547682	4.35678	12.5759	0.000390762	0.0408539
ENSBTAG00000017116	0.618346	3.23415	12.5567	0.000394791	0.0408539
ENSBTAG00000015739	1.05096	-0.387992	12.5547	0.000395219	0.0408539
ENSBTAG00000012847	0.517806	4.15959	12.5181	0.000403034	0.0410536
ENSBTAG00000044073	0.963418	1.10835	12.5186	0.000402918	0.0410536
ENSBTAG00000012397	-0.60539	4.33542	12.4817	0.000410951	0.0412878
ENSBTAG00000016698	-1.30622	0.968035	12.4804	0.000411251	0.0412878
ENSBTAG00000026097	0.780024	3.75589	12.4584	0.000416124	0.0414787
ENSBTAG00000018531	-0.803022	7.93209	12.4241	0.000423835	0.0416522
ENSBTAG00000031845	2.5864	-2.83523	12.4344	0.000421497	0.0416522
ENSBTAG00000001024	0.621173	6.28681	12.3087	0.000450862	0.0436929
ENSBTAG00000040323	-0.824753	2.79062	12.3212	0.000447844	0.0436929
ENSBTAG00000004558	-0.85521	6.09364	12.2847	0.000456677	0.0439513
ENSBTAG00000014707	-2.27435	6.84043	12.2339	0.000469301	0.0446219
ENSBTAG00000000067	-0.56515	5.0034	12.2309	0.000470041	0.0446219
ENSBTAG00000018152	0.573684	7.46864	12.1849	0.000481772	0.0449036
ENSBTAG00000040215	0.537031	5.31996	12.185	0.000481763	0.0449036
ENSBTAG00000007930	0.607636	4.68898	12.1815	0.000482661	0.0449036
ENSBTAG00000002728	0.535016	4.95715	12.1657	0.000486764	0.0449854
ENSBTAG00000003915	1.27441	-0.378081	12.1445	0.000492318	0.0451993
ENSBTAG00000010402	0.723711	8.71683	12.1194	0.000499001	0.0454164
ENSBTAG00000020554	-1.00675	5.53406	12.0872	0.000507701	0.0454164
ENSBTAG00000006130	-0.796644	1.28123	12.0945	0.000505699	0.0454164
ENSBTAG00000004824	2.26772	-1.22147	12.1003	0.000504149	0.0454164
ENSBTAG00000004172	0.600021	4.42563	12.039	0.00052099	0.0457745
ENSBTAG00000003510	1.31542	-0.743311	12.0604	0.000515034	0.0457745
ENSBTAG00000000745	2.37287	-3.09581	12.037	0.000521544	0.0457745
ENSBTAG00000005221	0.604305	5.80135	12.0139	0.000528046	0.0460555
ENSBTAG00000007884	0.47922	6.44146	11.991	0.000534582	0.046336
ENSBTAG00000011754	-0.618654	5.29825	11.9277	0.000553041	0.0470591
ENSBTAG00000030921	-1.29676	1.67887	11.9405	0.000549273	0.0470591
ENSBTAG00000024272	-0.590824	4.34036	11.9296	0.000552501	0.0470591
ENSBTAG00000039012	0.810473	0.892931	11.9031	0.000560395	0.0473958
ENSBTAG00000019015	-0.927442	6.90319	11.802	0.000591665	0.049455
ENSBTAG00000012589	-0.445532	5.42554	11.7943	0.000594131	0.049455
ENSBTAG00000006561	-0.581662	4.0982	11.7904	0.000595373	0.049455
ENSBTAG00000025398	-0.531912	5.43706	11.7562	0.000606418	0.0495759
ENSBTAG00000011839	-0.491245	5.25154	11.7529	0.000607487	0.0495759
ENSBTAG00000034954	-1.26915	-1.06646	11.7644	0.00060375	0.0495759

## Sheet: dDEG CHV vs CHA
Gene ID	logFC	logCPM	LR	PValue	FDR
ENSBTAG00000034295	1.25044	5.3603	29.3756	5.96248833026369e-08	0.000208016
ENSBTAG00000008132	1.74144	4.93109	30.4657	3.39826811781472e-08	0.000208016
ENSBTAG00000026531	1.794	4.45286	30.674	3.05227455790079e-08	0.000208016
ENSBTAG00000039817	1.73132	2.61903	29.7589	4.89267567926177e-08	0.000208016
ENSBTAG00000004136	-1.00552	5.17927	26.5236	2.60341236202923e-07	0.000726612
ENSBTAG00000039470	1.69682	4.25646	25.8078	3.77151894297823e-07	0.000877192
ENSBTAG00000024318	1.72597	2.2527	25.2443	5.05085261432154e-07	0.00100692
ENSBTAG00000039847	1.52787	3.67117	23.8606	1.03572458019096e-06	0.00180669
ENSBTAG00000039256	1.68145	1.96631	22.223	2.42753136132056e-06	0.00347897
ENSBTAG00000022244	1.75347	0.540535	22.1719	2.49298853743834e-06	0.00347897
ENSBTAG00000034678	1.51659	2.33387	20.8446	4.98107064500927e-06	0.00631917
ENSBTAG00000001822	-1.16877	6.78944	19.1472	1.21014498435081e-05	0.0133021
ENSBTAG00000013462	1.16198	4.41849	19.1019	1.23918231631487e-05	0.0133021
ENSBTAG00000005049	1.08796	6.09783	18.7216	1.51263067201377e-05	0.0150777
ENSBTAG00000004547	-1.07503	4.65718	18.0933	2.10340655890232e-05	0.0195687
ENSBTAG00000047254	0.907754	4.91053	17.5717	2.76669462850311e-05	0.0241308
ENSBTAG00000007430	0.865942	5.6328	16.6343	4.53227590107007e-05	0.031624
ENSBTAG00000007371	-0.95841	2.39005	16.7516	4.2606411509434e-05	0.031624
ENSBTAG00000019095	1.20519	1.93441	16.6479	4.50004170458681e-05	0.031624
ENSBTAG00000013452	-1.22469	1.62243	16.7317	4.30553690108981e-05	0.031624
ENSBTAG00000019097	1.10561	2.51587	16.3431	5.28470019390106e-05	0.0351181
ENSBTAG00000001725	-1.38688	3.23533	15.994	6.35447212502856e-05	0.0403076
ENSBTAG00000048125	0.851622	3.54951	15.7204	7.3428255122142e-05	0.0445518
ENSBTAG00000012219	1.57782	0.793683	15.5446	8.05817574514646e-05	0.0468549
ENSBTAG00000042616	-3.86684	-1.32945	15.3566	8.90080809046602e-05	0.0496843
ENSBTAG00000024708	0.766696	6.39426	15.2039	9.65036305453261e-05	0.0517965
ENSBTAG00000002845	-1.22552	2.44293	14.8193	0.000118318	0.0611531
ENSBTAG00000010300	-1.15658	5.55039	14.3624	0.000150779	0.0621671
ENSBTAG00000046959	-0.78387	5.21722	14.315	0.000154629	0.0621671
ENSBTAG00000005952	1.38773	3.06163	14.3599	0.000150985	0.0621671
ENSBTAG00000013569	-0.792593	4.77109	14.5734	0.000134806	0.0621671
ENSBTAG00000004971	-0.94893	3.70032	14.6627	0.000128567	0.0621671
ENSBTAG00000005077	1.46586	1.47265	14.3894	0.00014864	0.0621671
ENSBTAG00000017515	-1.60567	0.793745	14.4651	0.000142778	0.0621671
ENSBTAG00000007173	-1.31041	1.25355	14.2993	0.000155919	0.0621671
ENSBTAG00000014958	-0.951994	3.09291	14.2308	0.000161702	0.0626819
ENSBTAG00000008817	1.51244	1.06542	13.8488	0.000198123	0.0747244
ENSBTAG00000013615	-0.667653	4.9768	13.6411	0.000221293	0.0812669
ENSBTAG00000004430	-0.798709	5.50526	13.5489	0.000232432	0.0831688
ENSBTAG00000000806	-0.675333	5.52202	13.2478	0.000272894	0.0868165
ENSBTAG00000013955	0.669982	5.48127	13.3179	0.000262878	0.0868165
ENSBTAG00000005665	-0.657748	5.25756	13.322	0.000262307	0.0868165
ENSBTAG00000012855	-0.866995	4.17475	13.3409	0.000259678	0.0868165
ENSBTAG00000031044	-2.15444	-1.13448	13.2421	0.000273732	0.0868165
ENSBTAG00000009026	0.744529	6.46747	12.9074	0.000327286	0.0920951
ENSBTAG00000015222	-0.886408	5.53682	12.9539	0.000319257	0.0920951
ENSBTAG00000014117	0.639212	5.0131	13.0248	0.000307399	0.0920951
ENSBTAG00000000183	-0.899852	4.78077	12.8921	0.000329972	0.0920951
ENSBTAG00000011824	-1.43579	3.37077	13.0468	0.000303804	0.0920951
ENSBTAG00000025130	0.854299	2.66369	12.9935	0.00031258	0.0920951
ENSBTAG00000047875	-0.745812	4.79616	12.6542	0.000374722	0.0962371
ENSBTAG00000024918	-0.761152	6.98774	12.6134	0.000382994	0.0962371
ENSBTAG00000021437	-1.45551	3.05558	12.5648	0.000393086	0.0962371
ENSBTAG00000020180	-0.920427	3.7811	12.6704	0.000371487	0.0962371
ENSBTAG00000018313	-0.840863	3.54913	12.583	0.000389269	0.0962371
ENSBTAG00000008483	-1.12859	3.05317	12.7595	0.00035421	0.0962371
ENSBTAG00000020286	1.58169	-0.732021	12.6781	0.000369955	0.0962371
ENSBTAG00000018941	-1.46259	0.594965	12.5167	0.000403322	0.0970407
ENSBTAG00000030193	0.674281	4.8318	12.1674	0.000486316	0.0975016
ENSBTAG00000000848	0.86321	7.35326	12.1563	0.000489219	0.0975016
ENSBTAG00000006021	0.724248	5.81284	12.1304	0.000496067	0.0975016
ENSBTAG00000012250	-0.836947	4.07902	12.2628	0.000462077	0.0975016
ENSBTAG00000015051	0.646565	4.60322	12.3223	0.000447583	0.0975016
ENSBTAG00000017894	0.65755	5.13418	12.3367	0.000444129	0.0975016
ENSBTAG00000001607	-0.813797	4.31663	12.2874	0.000456029	0.0975016
ENSBTAG00000010166	-0.933462	2.26299	12.1692	0.000485854	0.0975016
ENSBTAG00000031165	-0.712348	4.94985	12.3345	0.000444653	0.0975016
ENSBTAG00000008542	0.872419	3.44938	12.4006	0.0004292	0.0975016
ENSBTAG00000004008	-1.91836	-0.781922	12.3176	0.000448715	0.0975016
ENSBTAG00000009349	1.57878	-0.512285	12.2341	0.000469231	0.0975016
ENSBTAG00000030898	-3.56499	-3.35794	12.1514	0.000490502	0.0975016
ENSBTAG00000004509	0.699313	4.18929	12.085	0.000508289	0.0985162
ENSBTAG00000013240	0.66598	5.42261	12.0534	0.000516991	0.0988303
ENSBTAG00000011359	0.698062	4.52034	12.0159	0.000527485	0.0994736

## Sheet: eBTMs
Blood transcription Module (BTM)
ACTIVATED DENDRITIC CELLS (M67)	BIRC3	C1QC	C2	CD38	DDX58	DDX60	IFIH1	IGKC	IRF7	PLSCR1	RSAD2	SERPING1
CELL CYCLE (I) (M4.1)	ANLN	APITD1	ASPM	AURKA	AURKB	BIRC5	BRCA1	BRIP1	BUB1	BUB1B	C11orf82	CASC5	CCDC99	CCNA2	CCNB1	CCNB2	CCNE2	CCNF	CDC20	CDC25A	CDC25C	CDC45	CDC6	CDC7	CDCA2	CDCA3	CDCA5	CDCA8	CDK1	CDKN3	CDT1	CENPA	CENPE	CENPF	CENPH	CENPI	CENPK	CENPM	CENPN	CENPW	CEP55	CHAF1B	CHEK1	CKS1B	CKS2	DHFR	DLGAP5	DNA2	DSCC1
CELL CYCLE. ATP BINDING (M144)	CCNC	COPS5	CUL5	ERBB2IP	HDAC2	MCTS1	NEK7	PCNP	PPP1R12A	PSMA6	PSMC6	RAD21	RBM7	TLK1	UBA3	VPS4B
CORO1A-DEF6 NETWORK (I) (M32.2)	ACAP1	AES	APEH	ATP5D	BRD2	CBX4	CCDC22	CLPTM1	CORO1A	DEF6	FAM108A1	H1FX	HGS	SH2B1	SIPA1	STXBP2	TECR	TGFB1	TSC2	UBE2M
CORO1A-DEF6 NETWORK (II) (M32.4)	ACAP1	BRD2	CNOT3	CORO1A	DEF6	DGKZ	FAM108A1	GNB2	H1FX	HGS	MAZ	NR1H2	NRBP1	SH2B1	UBE2M
CYTOSKELETAL REMODELING (M32.8)	ACIN1	AKT1	AP2M1	ATP2A3	FLNA	MAP7D1	SPTAN1	TGFB1	TLN1	ZYX
ENRICHED FOR UBIQUITINATION (M138)	MBNL2	NRAS	PHTF2	PIK3C2A	RNF6	RPS6KB1	SRP9	UBE2Q2	UBR1	USP1	ZBTB41
ENRICHED IN CELL CYCLE (M167)	AKT1	BCL2L1	CDC34	DNM2	EHMT2	FLNA	GSPT1	MAD1L1	PPP2R1A	PSMD3	RBM38	SESN3	STRADB	TGFB1	TSC2
GOLGI MEMBRANE (II) (M237)	ARFIP1	C1GALT1C1	C3orf58	COPB2	GALNT7	GOLPH3L	GOLT1B	GOPC	PAQR3	PNPLA8	RAB21	RAB33B	SGMS1	SLC35A3	SLC35A5	SLC35B3	ZDHHC17
INTRACELLULAR TRANSPORT (M147)	CEP120	CLINT1	EXOC1	G3BP2	NUP107	NUP133	PIK3C2A	PIKFYVE	PPP1R12A	RAD21	SEC63	SIRT1	SRP9	TMX1	VPS4B	ZFAND6	ZFYVE16
KLF12 TARGETS NETWORK (M32.3)	ACAP1	CLPTM1	CNOT3	CORO1A	DGKZ	FAM108A1	GNAI2	GNB2	HGS	LTBP3	NBEAL2	NR1H2	NRBP1	POR	PPP2R1A	RHOG	UBE2M
MISMATCH REPAIR (I) (M22.0)	BUB1	CENPK	CHEK1	EXO1	FIGNL1	GMNN	MCM6	MSH2	MSH6	NCAPG2	PCNA	POLA1	POLD3	PRIM1	RACGAP1	RFC2	RFC3	RFC4	RFC5	RMI1	RPA3	SMC1A	SMC2	SSBP1	TMPO	TOPBP1	ZWINT
MITOSIS (TF MOTIF CCAATNNSNNNGCG) (M169)	ACTL6A	ACTR6	ARMC1	CASP8AP2	CETN3	NIF3L1	NOC3L	NUP37	ORC3L	ORC4L	PCNA	PMS1	SMC1A	TMPO	UPF3B	XPO1
MITOTIC CELL CYCLE IN STIMULATED CD4 T CELLS (M4.9)	CCDC99	CDC6	CENPE	CENPF	DONSON	EZH2	GMNN	KIF14	MASTL	NCAPH	PLK4	RAD51	RBBP8	RRM1	TRIP13	ZNF367
PHOSPHATIDYLINOSITOL SIGNALING SYSTEM (M101)	AGL	C6orf211	CLK1	DEK	EFHA1	IMPA1	PHTF2	PIK3C2A	PIK3C3	PIKFYVE	PPP1R12A	SLC35A1	SP3	SYNJ1
PLATELET ACTIVATION (I) (M32.0)	ACAP1	ACTN4	AKT1	APEH	CCDC22	CORO1A	FAM108A1	FLNA	GNAI2	GNB2	H1FX	HGS	NR1H2	NRBP1	NUCB1	PFN1	POR	PPP1CA	PPP2R1A	TGFB1	TLN1	UBE2M	ZYX
PLATELET ACTIVATION (II) (M32.1)	ACAP1	ACTN4	AKT1	AP2M1	DNM2	EHMT2	FLNA	GNAI2	GNB2	HGS	MAP2K2	MAP7D1	MLF2	NBEAL2	PFN1	PKN1	PNPLA6	SIPA1	TGFB1	TLN1	ZYX
PURINE NUCLEOTIDE BIOSYNTHESIS (M212)	ADSL	ATIC	CCT3	CCT7	CHCHD3	FKBP3	GMPS	IMPDH2	MTHFD1	PAICS	PFAS	RUVBL2
REGULATION OF LOCALIZATION (GO) (M63)	AKT1	ARAP1	ARHGDIA	FLNA	MAP2K2	NAPA	NR1H2	PKN1	SNX17	STXBP2	TGFB1	TSC2
REGULATION OF TRANSCRIPTION. TRANSCRIPTION FACTORS (M213)	ARID4B	BDP1	BTAF1	C14orf138	CCNT2	CLK1	CLK4	CREBZF	DUSP10	FMR1	KIAA1109	KIAA1468	MED23	NCRNA00201	PPP1R12A	PTBP2	SDCCAG1	SFRS12	STAG2	ZDHHC17	ZNF700
TBA (M120)	ARHGAP15	ARHGAP4	ARRB2	DGKZ	GATA3	HCLS1	LPXN	LYN	MAP4K1	SIGIRR	VAV1
TBA (M128)	ARID4A	CCNC	CCNT2	CLK1	NDUFA5	PIK3C2A	PSMC6	RNF139	RNF6	SFRS12	SP3	USP1
TBA (M136)	ASNA1	CAPN1	COPE	CTSD	DNM2	FAM108A1	GBF1	GNAI2	GNB2	GPS1	MAP2K2	NAPA	NR1H2	NUCB1	PKN1	PNPLA6	PPP2R1A
TBA (M137)	ACBD3	AGL	ATF2	PANK3	PHTF2	PIKFYVE	PLEKHF2	RNF6	ROCK1	SFRS12	SMARCA5	TCERG1	TLK1	TSNAX	USP1	ZMYM2
TBA (M148)	ADAM9	EEA1	MORC3	NUP160	RB1	SEC23A	SEC24B	SPAST	STXBP3	SYNJ1	TMEM30A
TBA (M153)	AEBP2	C1D	C2orf69	CCNC	FAM18B	NRAS	PHTF2	PIK3C2A	RANBP6	RAP2C	RNF6	SEC23A	SGTB	SP3	SRP9	TCF12
TBA (M161)	ATF1	BCL2L1	BNIP2	FNDC3A	HERC4	KIAA1109	MBNL3	RB1	RBM38	RNF6	SLC7A5	SP3	SPAST	TSNAX
TBA (M174)	ANP32E	BMI1	BZW1	CCNC	CUL5	EED	MATR3	MDFIC	MORF4L2	MUDENG	PANK3	PCNP	RNF138	RNF6	SACM1L	SEC63	2019-09-15	SMARCA5	SRP9	TMX1	TNFAIP8	TSN	ZBED5	ZBTB11
TBA (M180)	ACSL4	ATF2	CHUK	HIF1A	IREB2	NPTN	OSTM1	ROCK1	SIRT1	SYNJ1	TCF12
TBA (M185)	ATG5	BNIP2	CTR9	DLD	FNDC3A	HDAC2	HPRT1	NPTN	PRNP	PTPN11	RB1	RNF6	SYNJ1	TCF12
TBA (M192)	ARHGDIA	DEAF1	G6PD	ILK	MAP1S	NAPA	NBEAL2	NR1H2	OGDH	PRMT1	TGFB1	TLN1
TBA (M203)	AGL	ATF1	ATF2	ATP11C	C12orf23	C12orf29	EEA1	IKZF5	MAP3K7	MBNL2	PHTF2	RCN2	ZBTB41
TBA (M214)	ATP11B	C6orf211	CHUK	LPGAT1	PIK3CG	RP2	SOS2	SPAST	STXBP3	TGFBR1	TMEM30A	ZFAND6
TBA (M218)	ACADM	ALG6	ATG4C /// CTR9	C11orf73	C3orf1	CSRP2BP	ELP3	GTF2H1	HPS5	PMS1	POT1	PREPL	RPE	SLC35A5	SLC35B3
TBA (M242)	ACAP2	CREBBP	DYRK1A	FBXW7	MAP3K2	MED1	RASA2	REL	SNX13	SNX14	STRN3
TBA (M32.5)	ACIN1	AES	AP2M1	ASNA1	DNM2	HMG20B	MAZ	MLF2	NRBP1	NUCB1	PKN1	PPP1R9B	PPP2R1A	RALY	UBE2M
TBA (M32.6)	AKT1	AP2M1	CDC37	CPNE1	DNM2	HGS	HMG20B	MLF2	NUCB1	PKN1	PPP2R1A	PSMD3	TGFB1
TBA (M32.7)	AES	BRD2	DCAF15	EIF4G1	H1FX	HGS	MAP2K2	MAP7D1	STK11	TSC2	UBE2M
TBA (M55)	CSF3R	DOK3	GRINA	LRP1	MBOAT7	PDLIM7	PRKCD	RARA	RASGRP4	RHOG	SPI1	ZYX
TBA (M72.0)	ADNP	ARID4B	ATP11B	BZW1	DEK	EFHA1	FMR1	ITSN2	MORC3	MST4	MUDENG	NEK7	ORC4L	PANK3	PHTF2	PLEKHF2	PTPN11	RAP2C	RNF138	RNF6	ROCK1	SACM1L	UBA3	ZBTB11
TBA (M72.1)	ARID4B	BZW1	CCNC	DEK	ERBB2IP	FMR1	G3BP2	IMPA1	ITSN2	MBNL1	MUDENG	NEK7	PLEKHF2	PPP1R12A	SACM1L	SP3	VPS4B
TBA (M72.2)	ARID4B	ERBB2IP	FMR1	G3BP2	LBR	PLEKHF2	PPP1R12A	RNF111	SACM1L	SP3	STAG2	ZDHHC17
TRANSMEMBRANE TRANSPORT (II) (M191)	ACSL5	ATP11C	ATP2C2	ATP8A1	AXIN2	CFTR	CUL5	HEPH	KCNK5	KCNQ1	MDFIC	NUP54	SIRT1	SLC12A2	SLC19A2	SLC26A3	SLC35A3	SPNS3
[truncated: 96 more columns]
